# Supplementary material for: Systematic analysis of hippo pathway signaling identifies TEAD1 as a transcriptional regulator of neuroendocrine prostate cancer
Source: Neoplasia. 2026 May 30;78:101321. doi: 10.1016/j.neo.2026.101321 (PMC13241777; doi:10.1016/j.neo.2026.101321)
Supplement: Supplementary file 2 [file mmc2.xlsx]

## Sheet: Sheet1
	Antibodies
	Synaptophysin			Santa Cruz (SC17750)
	Androgen receptor			Biogenex (MU256)
	SOX2			Abcam (ab92494)
	BAF53B			Abcam (Ab180927)
	ASCL1			Abcam (Ab 211327)
	YAP			Abcam (Ab52771)
	TEAD1			Cell Signaling (12292)
	hnRNP U			Abcam (Ab10297)
	STAT3			Cell Signaling Tech (9139)
	STAT3-P			Cell Signaling Tech (9145)
	YAP/TAZ			Cell Signaling Tech (8418)
	IgG Mouse			Vector Laboratories (I-2000)
	Primers
	TEAD1D6 - R	5' CAG CTT GTT ATG AAT GGC AGT		Integrated DNA Technologies (IDT)
	TEAD1D6 - F	3' CTT GCC AGA AGG AAA TCT CG		Integrated DNA Technologies (IDT)
	siRNA
	TEAD1	Entrez gene 7003		(Dharmacon)
	RBFOX2	Entrez gene 23543		(Dharmacon)
