# Supplementary material for: Systematic analysis of hippo pathway signaling identifies TEAD1 as a transcriptional regulator of neuroendocrine prostate cancer
Source: Neoplasia. 2026 May 30;78:101321. doi: 10.1016/j.neo.2026.101321 (PMC13241777; doi:10.1016/j.neo.2026.101321)
Supplement: Supplementary file 3 [file mmc3.xls]

240919_HaffnerM_MH_TEAD+IgG_Scaffold, Samples report created on 10/07/2024
Experiment: 240919_HaffnerM_MH_TEAD+IgG_Scaffold
	Peak List Generator: unknown
		Version: unknown
		Charge States Calculated: unknown
		Deisotoped: unknown
		Textual Annotation: unknown
	Database Set: 1 Database
		Database Name: the UP5640_H_sapiens_20240916 database
			Version: unknown
			Taxonomy: All Entries
			Number of Proteins: 104949
		Does database contain common contaminants?: unknown
	Search Engine Set: 1 Search Engine
		Search Engine: Mascot
			Version: 2.8.3
			Samples: All Samples
			Fragment Tolerance: 0.020 Da (Monoisotopic)
			Parent Tolerance: 10.0 PPM (Monoisotopic)
			Fixed Modifications: +57 on C (Carbamidomethyl)
			Variable Modifications: +1 on NQ (Deamidated), +16 on M (Oxidation)
			Database: the UP5640_H_sapiens_20240916 database (unknown version, 104949 entries)
			Digestion Enzyme: Trypsin
			Max Missed Cleavages: 1
			Probability Model: Analysis performed prior to Scaffold 4
	Scaffold: Version: Scaffold_5.3.3
		Modification Metadata Set: 0 modifications
			Source: None
			Comment: 
		Protein Grouping Strategy: Experiment-wide grouping with binary peptide-protein weights
		Peptide Thresholds: 66.0% minimum 
		Protein Thresholds: 95.0% minimum and 1 peptide minimum
		Peptide FDR: 0.6% (Decoy)
		Protein FDR: 1.2% (Decoy)
		GO Annotation Source(s): 
		Pathway Annotation Source(s): 
		Alternate ID Source(s): FASTA:UniProt/Swiss-Prot Alt. Accession (UniProtKB)

									Total Spectrum Count	Total Spectrum Count	Total Spectrum Count	Total Spectrum Count	
240919_HaffnerM_MH_TEAD+IgG_Scaffold									Uncategorized Sample	Uncategorized Sample	Uncategorized Sample	Uncategorized Sample
#	Visible?	Starred?	Identified Proteins (428/433)	Accession Number	Alternate ID	Molecular Weight	Protein Grouping Ambiguity	Taxonomy	TEAD_1	TEAD_2	IgG_1	IgG_2
1	true	Empty	Isoform C of Prelamin-A/C OS=Homo sapiens OX=9606 GN=LMNA	P02545-2	LMNA	65 kDa	true	unknown	29	37	14	14	
2	true	Empty	Prelamin-A/C OS=Homo sapiens OX=9606 GN=LMNA PE=1 SV=1	A0A6Q8PFJ0 (+1)	LMNA	81 kDa	true	unknown	29	36	0	0	
39	true	Empty	Keratin, type II cytoskeletal 1 OS=Homo sapiens OX=9606 GN=KRT1 PE=1 SV=6	P04264	KRT1	66 kDa	true	unknown	12	11	22	25	
5	true	Empty	Vimentin OS=Homo sapiens OX=9606 GN=VIM PE=1 SV=4	P08670	VIM	54 kDa	true	unknown	25	25	7	9	
9	true	Empty	Histone H4 OS=Homo sapiens OX=9606 GN=H4C1 PE=1 SV=2	P62805	H4C1	11 kDa		unknown	24	22	11	12	
32	true	Empty	Keratin, type I cytoskeletal 10 (Fragment) OS=Homo sapiens OX=9606 GN=KRT10 PE=1 SV=1	A0A1B0GVI3 (+1)	KRT10	10 kDa	true	unknown	12	14	19	19	
7	true	Empty	Histone H2B type 1-D OS=Homo sapiens OX=9606 GN=H2BC5 PE=1 SV=2	P58876 (+8)	H2BC5	14 kDa	true	unknown	19	23	13	10	
4	true	Empty	Poly [ADP-ribose] polymerase 1 OS=Homo sapiens OX=9606 GN=PARP1 PE=1 SV=4	P09874	PARP1	113 kDa		unknown	27	30	3	3	
3	true	Empty	Heterogeneous nuclear ribonucleoprotein M OS=Homo sapiens OX=9606 GN=HNRNPM PE=1 SV=3	P52272 (+1)	HNRNPM	78 kDa		unknown	24	34	3	3	
8	true	Empty	Histone H2B type 3-B OS=Homo sapiens OX=9606 GN=H2BU1 PE=1 SV=3	Q8N257	H2BU1	14 kDa	true	unknown	16	23	13	9	
21	true	Empty	Actin, cytoplasmic 2 (Fragment) OS=Homo sapiens OX=9606 GN=ACTG1 PE=1 SV=8	I3L4N8 (+2)	ACTG1	27 kDa	true	unknown	18	15	11	13	
34	true	Empty	Keratin, type II cytoskeletal 2 epidermal OS=Homo sapiens OX=9606 GN=KRT2 PE=1 SV=2	P35908	KRT2	65 kDa	true	unknown	11	13	12	17	
180	true	Empty	Keratin, type I cytoskeletal 9 OS=Homo sapiens OX=9606 GN=KRT9 PE=1 SV=3	P35527	KRT9	62 kDa	true	unknown	4	3	24	19	
12	true	Empty	Heterogeneous nuclear ribonucleoproteins A2/B1 OS=Homo sapiens OX=9606 GN=HNRNPA2B1 PE=1 SV=2	P22626	HNRNPA2B1	37 kDa	true	unknown	17	18	8	8	
10	true	Empty	Tubulin beta chain OS=Homo sapiens OX=9606 GN=TUBB PE=1 SV=2	P07437 (+1)	TUBB	50 kDa	true	unknown	20	20	7	4	
11	true	Empty	Lamin-B1 OS=Homo sapiens OX=9606 GN=LMNB1 PE=1 SV=2	P20700	LMNB1	66 kDa	true	unknown	18	19	4	3	
15	true	Empty	Tubulin beta-4B chain OS=Homo sapiens OX=9606 GN=TUBB4B PE=1 SV=1	P68371	TUBB4B	50 kDa	true	unknown	19	18	7	5	
6	true	Empty	Transcriptional enhancer factor TEF-1 OS=Homo sapiens OX=9606 GN=TEAD1 PE=1 SV=1	H0YE88 (+1)	TEAD1	48 kDa	true	unknown	21	24	0	0	
19	true	Empty	Creatine kinase B-type OS=Homo sapiens OX=9606 GN=CKB PE=1 SV=1	P12277	CKB	43 kDa		unknown	16	16	5	3	
13	true	Empty	Tubulin alpha chain OS=Homo sapiens OX=9606 GN=TUBA1C PE=1 SV=1	F5H5D3 (+2)	TUBA1C	58 kDa	true	unknown	17	18	4	5	
22	true	Empty	Isoform 3 of Heterogeneous nuclear ribonucleoprotein K OS=Homo sapiens OX=9606 GN=HNRNPK	P61978-3 (+3)	HNRNPK	49 kDa		unknown	18	15	4	5	
16	true	Empty	Tubulin alpha-1A chain OS=Homo sapiens OX=9606 GN=TUBA1A PE=1 SV=1	Q71U36 (+1)	TUBA1A	50 kDa	true	unknown	17	17	0	0	
82	true	Empty	Immunoglobulin heavy constant gamma 1 (Fragment) OS=Homo sapiens OX=9606 GN=IGHG1 PE=1 SV=1	A0A0A0MS07 (+6)	IGHG1	32 kDa		unknown	8	7	11	11	
18	true	Empty	Heat shock cognate 71 kDa protein OS=Homo sapiens OX=9606 GN=HSPA8 PE=1 SV=1	P11142	HSPA8	71 kDa	true	unknown	18	16	1	2	
14	true	Empty	Transcription intermediary factor 1-beta OS=Homo sapiens OX=9606 GN=TRIM28 PE=1 SV=5	Q13263	TRIM28	89 kDa		unknown	16	18	0	0	
27	true	Empty	Glyceraldehyde-3-phosphate dehydrogenase OS=Homo sapiens OX=9606 GN=GAPDH PE=1 SV=3	P04406	GAPDH	36 kDa		unknown	17	14	3	4	
29	true	Empty	Heterogeneous nuclear ribonucleoprotein U OS=Homo sapiens OX=9606 GN=HNRNPU PE=1 SV=6	Q00839	HNRNPU	91 kDa		unknown	15	14	7	3	
20	true	Empty	Elongation factor 1-alpha OS=Homo sapiens OX=9606 GN=EEF1A2 PE=1 SV=1	A0A2U3TZH3 (+2)	EEF1A2	54 kDa	true	unknown	15	16	0	0	
24	true	Empty	Elongation factor 1-alpha 1 OS=Homo sapiens OX=9606 GN=EEF1A1 PE=1 SV=2	A0A087WVQ9 (+3)	EEF1A1	50 kDa	true	unknown	13	15	4	5	
40	true	Empty	Histone H2A OS=Homo sapiens OX=9606 GN=hCG_2039566 PE=3 SV=1	A0A0U1RR32 (+2)	hCG_2039566	18 kDa	true	unknown	12	11	8	7	
61	true	Empty	Actin, alpha cardiac muscle 1 OS=Homo sapiens OX=9606 GN=ACTC1 PE=1 SV=1	P68032 (+1)	ACTC1	42 kDa	true	unknown	0	9	0	0	
62	true	Empty	Histone H1.2 OS=Homo sapiens OX=9606 GN=H1-2 PE=1 SV=2	P16403	H1-2	21 kDa	true	unknown	9	8	9	6	
31	true	Empty	Pyruvate kinase PKM OS=Homo sapiens OX=9606 GN=PKM PE=1 SV=4	P14618 (+2)	PKM	58 kDa		unknown	14	14	3	1	
25	true	Empty	Phosphoglycerate kinase 1 OS=Homo sapiens OX=9606 GN=PGK1 PE=1 SV=3	P00558	PGK1	45 kDa		unknown	13	15	1	5	
28	true	Empty	Myosin-9 OS=Homo sapiens OX=9606 GN=MYH9 PE=1 SV=4	P35579 (+1)	MYH9	227 kDa	true	unknown	16	14	0	0	
17	true	Empty	Isoform 2 of Transcriptional enhancer factor TEF-1 OS=Homo sapiens OX=9606 GN=TEAD1	P28347-2	TEAD1	40 kDa	true	unknown	18	17	0	0	
37	true	Empty	Histone H3 (Fragment) OS=Homo sapiens OX=9606 GN=H3-3B PE=1 SV=1	K7EK07 (+1)	H3-3B	15 kDa	true	unknown	9	12	5	4	
41	true	Empty	Heterogeneous nuclear ribonucleoprotein A1 OS=Homo sapiens OX=9606 GN=HNRNPA1 PE=4 SV=1	A0A7I2V3R8 (+4)	HNRNPA1	34 kDa	true	unknown	12	11	3	5	
23	true	Empty	ATP-dependent RNA helicase A OS=Homo sapiens OX=9606 GN=DHX9 PE=1 SV=4	Q08211	DHX9	141 kDa		unknown	17	15	0	0	
422	true	Empty	Histone H2A type 2-C OS=Homo sapiens OX=9606 GN=H2AC20 PE=1 SV=4	Q16777 (+1)	H2AC20	14 kDa	true	unknown	0	0	0	8	
33	true	Empty	Heterogeneous nuclear ribonucleoproteins C1/C2 OS=Homo sapiens OX=9606 GN=HNRNPC PE=1 SV=1	B4DY08 (+5)	HNRNPC	32 kDa		unknown	13	13	3	2	
30	true	Empty	ATP-dependent RNA helicase DDX39A OS=Homo sapiens OX=9606 GN=DDX39A PE=1 SV=2	O00148	DDX39A	49 kDa		unknown	15	14	0	0	
35	true	Empty	Nucleolin OS=Homo sapiens OX=9606 GN=NCL PE=4 SV=1	A0A7I2V3F3 (+3)	NCL	75 kDa		unknown	8	13	2	3	
26	true	Empty	Heat shock protein HSP 90-alpha OS=Homo sapiens OX=9606 GN=HSP90AA1 PE=1 SV=5	P07900 (+1)	HSP90AA1	85 kDa	true	unknown	12	15	0	0	
48	true	Empty	Isoform 3 of Core histone macro-H2A.1 OS=Homo sapiens OX=9606 GN=MACROH2A1	O75367-3 (+1)	MACROH2A1	39 kDa		unknown	9	10	4	3	
36	true	Empty	60S ribosomal protein L7 OS=Homo sapiens OX=9606 GN=RPL7 PE=1 SV=1	P18124	RPL7	29 kDa		unknown	11	12	0	1	
47	true	Empty	40S ribosomal protein S4, X isoform OS=Homo sapiens OX=9606 GN=RPS4X PE=1 SV=2	P62701	RPS4X	30 kDa		unknown	10	10	0	3	
72	true	Empty	40S ribosomal protein S18 OS=Homo sapiens OX=9606 GN=RPS18 PE=1 SV=3	P62269	RPS18	18 kDa		unknown	7	7	6	4	
45	true	Empty	High mobility group protein B1 OS=Homo sapiens OX=9606 GN=HMGB1 PE=1 SV=3	P09429 (+1)	HMGB1	25 kDa		unknown	6	11	3	3	
43	true	Empty	60S ribosomal protein L6 OS=Homo sapiens OX=9606 GN=RPL6 PE=1 SV=3	Q02878	RPL6	33 kDa		unknown	10	11	2	0	
38	true	Empty	Isoform 4 of DNA topoisomerase 2-alpha OS=Homo sapiens OX=9606 GN=TOP2A	P11388-4	TOP2A	183 kDa		unknown	7	12	0	0	
359	true	Empty	Histone H2AX OS=Homo sapiens OX=9606 GN=H2AX PE=1 SV=2	P16104	H2AX	15 kDa	true	unknown	10	0	0	0	
190	true	Empty	Albumin OS=Homo sapiens OX=9606 GN=ALB PE=1 SV=1	A0A0C4DGB6 (+1)	ALB	69 kDa		unknown	5	3	8	8	
56	true	Empty	40S ribosomal protein S3a OS=Homo sapiens OX=9606 GN=RPS3A PE=1 SV=2	P61247	RPS3A	30 kDa		unknown	9	9	2	2	
44	true	Empty	Heterogeneous nuclear ribonucleoprotein A3 OS=Homo sapiens OX=9606 GN=HNRNPA3 PE=4 SV=1	A0A7I2V2R3 (+3)	HNRNPA3	35 kDa		unknown	10	11	1	1	
49	true	Empty	ADP/ATP translocase 2 OS=Homo sapiens OX=9606 GN=SLC25A5 PE=1 SV=7	P05141	SLC25A5	33 kDa		unknown	8	10	3	1	
122	true	Empty	Endoplasmic reticulum chaperone BiP OS=Homo sapiens OX=9606 GN=HSPA5 PE=1 SV=2	P11021	HSPA5	72 kDa	true	unknown	10	5	0	4	
54	true	Empty	Alpha-enolase OS=Homo sapiens OX=9606 GN=ENO1 PE=1 SV=2	P06733	ENO1	47 kDa		unknown	12	9	0	0	
55	true	Empty	Isoform 2 of ATP-citrate synthase OS=Homo sapiens OX=9606 GN=ACLY	P53396-2	ACLY	120 kDa		unknown	11	9	0	0	
46	true	Empty	General transcription factor II-I OS=Homo sapiens OX=9606 GN=GTF2I PE=1 SV=1	A0A494C1K3 (+5)	GTF2I	131 kDa		unknown	11	10	0	0	
70	true	Empty	Tubulin beta-3 chain OS=Homo sapiens OX=9606 GN=TUBB3 PE=1 SV=2	Q13509	TUBB3	50 kDa	true	unknown	10	8	0	0	
50	true	Empty	Matrin-3 OS=Homo sapiens OX=9606 GN=MATR3 PE=1 SV=1	A0A0R4J2E8 (+3)	MATR3	95 kDa		unknown	7	10	0	0	
42	true	Empty	Eukaryotic initiation factor 4A-III OS=Homo sapiens OX=9606 GN=EIF4A3 PE=1 SV=4	P38919	EIF4A3	47 kDa	true	unknown	11	11	0	0	
83	true	Empty	Histone HIST2H3PS2 OS=Homo sapiens OX=9606 GN=H3-2 PE=1 SV=1	Q5TEC6	H3-2	15 kDa	true	unknown	7	7	0	0	
51	true	Empty	DNA-dependent protein kinase catalytic subunit OS=Homo sapiens OX=9606 GN=PRKDC PE=1 SV=3	P78527	PRKDC	469 kDa		unknown	7	10	0	0	
85	true	Empty	60S ribosomal protein L13 OS=Homo sapiens OX=9606 GN=RPL13 PE=1 SV=4	P26373	RPL13	24 kDa		unknown	7	6	3	2	
75	true	Empty	40S ribosomal protein S9 OS=Homo sapiens OX=9606 GN=RPS9 PE=1 SV=3	P46781	RPS9	23 kDa		unknown	6	7	3	2	
52	true	Empty	Heat shock 27 kDa protein OS=Homo sapiens OX=9606 GN=HSPB1 PE=1 SV=1	A0A6Q8PGK1 (+1)	HSPB1	24 kDa		unknown	5	10	0	0	
84	true	Empty	ATP synthase subunit alpha, mitochondrial OS=Homo sapiens OX=9606 GN=ATP5F1A PE=1 SV=1	P25705 (+1)	ATP5F1A	60 kDa		unknown	8	6	0	0	
57	true	Empty	Nucleolar RNA helicase 2 OS=Homo sapiens OX=9606 GN=DDX21 PE=1 SV=5	Q9NR30 (+3)	DDX21	87 kDa		unknown	8	9	0	0	
81	true	Empty	Histone H2A.Z OS=Homo sapiens OX=9606 GN=H2AZ1 PE=1 SV=2	P0C0S5 (+1)	H2AZ1	14 kDa	true	unknown	7	7	0	0	
111	true	Empty	60 kDa heat shock protein, mitochondrial OS=Homo sapiens OX=9606 GN=HSPD1 PE=4 SV=1	A0A7I2V2X6 (+2)	HSPD1	58 kDa		unknown	6	5	2	2	
125	true	Empty	Histone H1.5 OS=Homo sapiens OX=9606 GN=H1-5 PE=1 SV=3	P16401	H1-5	23 kDa	true	unknown	5	4	4	2	
66	true	Empty	Eukaryotic initiation factor 4A-I OS=Homo sapiens OX=9606 GN=EIF4A1 PE=1 SV=1	P60842	EIF4A1	46 kDa	true	unknown	6	8	0	0	
65	true	Empty	Heterogeneous nuclear ribonucleoprotein L (Fragment) OS=Homo sapiens OX=9606 GN=HNRNPL PE=1 SV=1	A0A3B3ITJ4 (+1)	HNRNPL	59 kDa		unknown	7	8	0	0	
60	true	Empty	Heat shock protein HSP 90-beta OS=Homo sapiens OX=9606 GN=HSP90AB1 PE=1 SV=4	P08238	HSP90AB1	83 kDa	true	unknown	8	9	0	0	
94	true	Empty	Y-box-binding protein 1 (Fragment) OS=Homo sapiens OX=9606 GN=YBX1 PE=1 SV=1	H0Y449 (+1)	YBX1	42 kDa		unknown	3	6	2	2	
53	true	Empty	RNA-binding motif protein, X chromosome OS=Homo sapiens OX=9606 GN=RBMX PE=1 SV=3	P38159	RBMX	42 kDa		unknown	5	10	0	1	
63	true	Empty	Heterogeneous nuclear ribonucleoprotein R OS=Homo sapiens OX=9606 GN=HNRNPR PE=1 SV=1	O43390	HNRNPR	71 kDa		unknown	8	8	0	0	
89	true	Empty	FACT complex subunit SPT16 OS=Homo sapiens OX=9606 GN=SUPT16H PE=1 SV=1	Q9Y5B9	SUPT16H	120 kDa		unknown	6	6	1	0	
86	true	Empty	Prohibitin-2 OS=Homo sapiens OX=9606 GN=PHB2 PE=1 SV=2	Q99623	PHB2	33 kDa		unknown	7	6	1	2	
80	true	Empty	Hemoglobin subunit alpha OS=Homo sapiens OX=9606 GN=HBA1 PE=1 SV=2	P69905	HBA1	15 kDa		unknown	6	7	2	2	
99	true	Empty	Profilin-1 OS=Homo sapiens OX=9606 GN=PFN1 PE=1 SV=2	P07737	PFN1	15 kDa		unknown	7	5	1	0	
102	true	Empty	60S ribosomal protein L17 (Fragment) OS=Homo sapiens OX=9606 GN=RPL17 PE=1 SV=1	A0A087WXM6 (+5)	RPL17	20 kDa		unknown	6	5	1	0	
71	true	Empty	Heterochromatin protein 1-binding protein 3 OS=Homo sapiens OX=9606 GN=HP1BP3 PE=1 SV=1	Q5SSJ5	HP1BP3	61 kDa		unknown	9	7	0	0	
73	true	Empty	Elongation factor 2 OS=Homo sapiens OX=9606 GN=EEF2 PE=1 SV=4	P13639	EEF2	95 kDa		unknown	7	7	0	0	
58	true	Empty	Splicing factor, proline- and glutamine-rich OS=Homo sapiens OX=9606 GN=SFPQ PE=1 SV=2	P23246 (+1)	SFPQ	76 kDa	true	unknown	5	9	0	0	
98	true	Empty	PC4 and SFRS1-interacting protein OS=Homo sapiens OX=9606 GN=PSIP1 PE=1 SV=1	O75475	PSIP1	60 kDa		unknown	8	5	0	0	
77	true	Empty	Non-POU domain-containing octamer-binding protein OS=Homo sapiens OX=9606 GN=NONO PE=4 SV=1	A0A7I2V535 (+2)	NONO	58 kDa	true	unknown	4	7	0	0	
131	true	Empty	Immunoglobulin lambda-like polypeptide 5 OS=Homo sapiens OX=9606 GN=IGLL5 PE=1 SV=1	A0A0B4J231 (+1)	IGLL5	23 kDa	true	unknown	5	4	2	3	
103	true	Empty	60S ribosomal protein L7a OS=Homo sapiens OX=9606 GN=RPL7A PE=1 SV=2	P62424	RPL7A	30 kDa		unknown	5	5	2	3	
92	true	Empty	Fructose-bisphosphate aldolase OS=Homo sapiens OX=9606 GN=ALDOA PE=1 SV=1	H3BQN4 (+3)	ALDOA	39 kDa		unknown	4	6	2	2	
97	true	Empty	Heterogeneous nuclear ribonucleoprotein D0 OS=Homo sapiens OX=9606 GN=HNRNPD PE=1 SV=1	Q14103 (+2)	HNRNPD	38 kDa	true	unknown	9	5	0	0	
64	true	Empty	X-ray repair cross-complementing protein 6 OS=Homo sapiens OX=9606 GN=XRCC6 PE=1 SV=2	P12956	XRCC6	70 kDa		unknown	7	8	0	0	
69	true	Empty	Small ubiquitin-related modifier 4 OS=Homo sapiens OX=9606 GN=SUMO4 PE=1 SV=2	Q6EEV6	SUMO4	11 kDa	true	unknown	4	8	1	2	
107	true	Empty	14-3-3 protein gamma OS=Homo sapiens OX=9606 GN=YWHAG PE=1 SV=2	P61981	YWHAG	28 kDa	true	unknown	3	5	2	4	
87	true	Empty	40S ribosomal protein S3 OS=Homo sapiens OX=9606 GN=RPS3 PE=1 SV=2	P23396	RPS3	27 kDa		unknown	7	6	1	1	
205	true	Empty	14-3-3 protein beta/alpha OS=Homo sapiens OX=9606 GN=YWHAB PE=1 SV=3	P31946 (+1)	YWHAB	28 kDa	true	unknown	2	3	0	0	
151	true	Empty	14-3-3 protein zeta/delta (Fragment) OS=Homo sapiens OX=9606 GN=YWHAZ PE=1 SV=1	E7EX29 (+1)	YWHAZ	28 kDa	true	unknown	4	4	0	0	
423	true	Empty	Keratin, type II cytoskeletal 5 OS=Homo sapiens OX=9606 GN=KRT5 PE=1 SV=3	P13647	KRT5	62 kDa	true	unknown	0	0	2	7	
90	true	Empty	Peripherin OS=Homo sapiens OX=9606 GN=PRPH PE=1 SV=2	P41219	PRPH	54 kDa	true	unknown	6	6	0	0	
96	true	Empty	C-1-tetrahydrofolate synthase, cytoplasmic OS=Homo sapiens OX=9606 GN=MTHFD1 PE=1 SV=2	F5H2F4 (+4)	MTHFD1	105 kDa		unknown	7	6	0	0	
91	true	Empty	X-ray repair cross-complementing protein 5 OS=Homo sapiens OX=9606 GN=XRCC5 PE=1 SV=3	P13010	XRCC5	83 kDa		unknown	5	6	0	0	
59	true	Empty	ATP-dependent DNA helicase Q1 OS=Homo sapiens OX=9606 GN=RECQL PE=1 SV=3	P46063	RECQL	73 kDa		unknown	3	9	0	0	
136	true	Empty	Immunoglobulin kappa constant OS=Homo sapiens OX=9606 GN=IGKC PE=1 SV=2	P01834	IGKC	12 kDa		unknown	3	4	3	3	
257	true	Empty	Calnexin OS=Homo sapiens OX=9606 GN=CANX PE=1 SV=2	P27824 (+5)	CANX	68 kDa		unknown	4	2	1	0	
115	true	Empty	Serine/arginine-rich splicing factor 1 OS=Homo sapiens OX=9606 GN=SRSF1 PE=1 SV=1	J3KTL2 (+1)	SRSF1	28 kDa		unknown	6	5	0	0	
68	true	Empty	Interleukin enhancer-binding factor 3 OS=Homo sapiens OX=9606 GN=ILF3 PE=1 SV=3	Q12906 (+1)	ILF3	95 kDa		unknown	3	8	0	0	
67	true	Empty	Endoplasmin OS=Homo sapiens OX=9606 GN=HSP90B1 PE=1 SV=1	P14625 (+2)	HSP90B1	92 kDa	true	unknown	4	8	0	0	
100	true	Empty	Microtubule-associated protein 1B OS=Homo sapiens OX=9606 GN=MAP1B PE=1 SV=2	P46821	MAP1B	271 kDa		unknown	7	5	0	0	
147	true	Empty	Far upstream element-binding protein 1 OS=Homo sapiens OX=9606 GN=FUBP1 PE=1 SV=1	E9PEB5 (+3)	FUBP1	69 kDa	true	unknown	7	4	0	0	
113	true	Empty	ATP synthase subunit beta, mitochondrial OS=Homo sapiens OX=9606 GN=ATP5F1B PE=1 SV=3	P06576	ATP5F1B	57 kDa		unknown	9	5	0	0	
74	true	Empty	RNA helicase OS=Homo sapiens OX=9606 GN=DDX17 PE=1 SV=1	A0A1X7SBZ2 (+4)	DDX17	80 kDa	true	unknown	7	7	0	0	
88	true	Empty	Transcription factor COE3 OS=Homo sapiens OX=9606 GN=EBF3 PE=1 SV=2	H0Y3W9 (+2)	EBF3	69 kDa		unknown	7	6	0	0	
148	true	Empty	60S ribosomal protein L8 OS=Homo sapiens OX=9606 GN=RPL8 PE=1 SV=2	P62917	RPL8	28 kDa		unknown	3	4	2	2	
104	true	Empty	60S ribosomal protein L4 OS=Homo sapiens OX=9606 GN=RPL4 PE=1 SV=5	P36578	RPL4	48 kDa		unknown	5	5	2	1	
79	true	Empty	Serine/arginine-rich splicing factor 2 (Fragment) OS=Homo sapiens OX=9606 GN=SRSF2 PE=1 SV=8	J3KP15 (+1)	SRSF2	15 kDa		unknown	3	7	1	1	
159	true	Empty	Non-histone chromosomal protein HMG-17 OS=Homo sapiens OX=9606 GN=HMGN2 PE=1 SV=3	P05204	HMGN2	9 kDa		unknown	3	4	4	0	
112	true	Empty	60S ribosomal protein L15 OS=Homo sapiens OX=9606 GN=RPL15 PE=1 SV=2	P61313	RPL15	24 kDa		unknown	4	5	0	1	
284	true	Empty	Heat shock 70 kDa protein 6 OS=Homo sapiens OX=9606 GN=HSPA6 PE=1 SV=2	P17066	HSPA6	71 kDa	true	unknown	0	2	0	1	
106	true	Empty	DNA-(apurinic or apyrimidinic site) endonuclease (Fragment) OS=Homo sapiens OX=9606 GN=APEX1 PE=1 SV=1	G3V3M6 (+1)	APEX1	29 kDa		unknown	4	5	0	0	
114	true	Empty	40S ribosomal protein S16 OS=Homo sapiens OX=9606 GN=RPS16 PE=1 SV=1	M0R210 (+1)	RPS16	14 kDa		unknown	3	5	0	0	
140	true	Empty	Proliferation-associated protein 2G4 OS=Homo sapiens OX=9606 GN=PA2G4 PE=1 SV=3	Q9UQ80	PA2G4	44 kDa		unknown	5	4	0	0	
101	true	Empty	U1 small nuclear ribonucleoprotein 70 kDa OS=Homo sapiens OX=9606 GN=SNRNP70 PE=1 SV=2	P08621 (+1)	SNRNP70	52 kDa		unknown	7	5	0	0	
76	true	Empty	Lupus La protein OS=Homo sapiens OX=9606 GN=SSB PE=1 SV=2	P05455	SSB	47 kDa		unknown	6	7	0	0	
138	true	Empty	Replication protein A 70 kDa DNA-binding subunit OS=Homo sapiens OX=9606 GN=RPA1 PE=1 SV=2	P27694	RPA1	68 kDa		unknown	5	4	0	0	
108	true	Empty	Heterogeneous nuclear ribonucleoprotein H OS=Homo sapiens OX=9606 GN=HNRNPH1 PE=1 SV=1	G8JLB6 (+1)	HNRNPH1	51 kDa	true	unknown	7	5	0	0	
109	true	Empty	DNA replication licensing factor MCM7 OS=Homo sapiens OX=9606 GN=MCM7 PE=1 SV=4	P33993	MCM7	81 kDa		unknown	6	5	0	0	
116	true	Empty	Putative RNA-binding protein Luc7-like 2 OS=Homo sapiens OX=9606 GN=LUC7L2 PE=3 SV=1	A0A0A6YYJ8 (+4)	LUC7L2	54 kDa		unknown	5	5	0	0	
78	true	Empty	Clathrin heavy chain OS=Homo sapiens OX=9606 GN=CLTC PE=1 SV=1	A0A087WVQ6 (+9)	CLTC	192 kDa		unknown	4	7	0	0	
139	true	Empty	Protein DEK OS=Homo sapiens OX=9606 GN=DEK PE=1 SV=1	A0A494C028 (+2)	DEK	43 kDa		unknown	6	4	0	0	
204	true	Empty	Ligand-dependent nuclear receptor corepressor-like protein OS=Homo sapiens OX=9606 GN=LCORL PE=1 SV=1	A0A1B0GVP4	LCORL	211 kDa		unknown	0	3	0	0	
424	true	Empty	Hornerin OS=Homo sapiens OX=9606 GN=HRNR PE=1 SV=2	Q86YZ3	HRNR	282 kDa		unknown	0	0	7	3	
120	true	Empty	60S ribosomal protein L26 OS=Homo sapiens OX=9606 GN=RPL26 PE=1 SV=1	P61254	RPL26	17 kDa		unknown	5	5	0	0	
93	true	Empty	Polypyrimidine tract-binding protein 1 OS=Homo sapiens OX=9606 GN=PTBP1 PE=4 SV=1	A0A7I2V621 (+4)	PTBP1	60 kDa		unknown	4	6	0	0	
134	true	Empty	60S ribosomal protein L3 OS=Homo sapiens OX=9606 GN=RPL3 PE=1 SV=2	P39023	RPL3	46 kDa		unknown	5	4	0	0	
154	true	Empty	Lamin-B2 OS=Homo sapiens OX=9606 GN=LMNB2 PE=1 SV=4	Q03252	LMNB2	70 kDa	true	unknown	5	4	0	0	
144	true	Empty	60S ribosomal protein L27 OS=Homo sapiens OX=9606 GN=RPL27 PE=1 SV=2	P61353	RPL27	16 kDa		unknown	3	4	2	2	
168	true	Empty	Histone H1.10 OS=Homo sapiens OX=9606 GN=H1-10 PE=1 SV=1	Q92522 (+1)	H1-10	22 kDa		unknown	4	3	1	2	
161	true	Empty	Heterogeneous nuclear ribonucleoprotein A0 OS=Homo sapiens OX=9606 GN=HNRNPA0 PE=1 SV=1	Q13151	HNRNPA0	31 kDa		unknown	4	3	2	0	
280	true	Empty	High mobility group protein B2 OS=Homo sapiens OX=9606 GN=HMGB2 PE=1 SV=2	P26583	HMGB2	24 kDa		unknown	5	2	0	3	
152	true	Empty	Hemoglobin subunit beta OS=Homo sapiens OX=9606 GN=HBB PE=1 SV=1	A0A2R8Y7R2 (+3)	HBB	12 kDa		unknown	4	4	0	2	
132	true	Empty	60S ribosomal protein L23a OS=Homo sapiens OX=9606 GN=RPL23A PE=1 SV=1	P62750	RPL23A	18 kDa		unknown	4	4	0	1	
425	true	Empty	Trypsin-1 OS=Homo sapiens OX=9606 GN=PRSS1 PE=1 SV=1	E7EQ64 (+1)	PRSS1	28 kDa		unknown	0	0	3	3	
379	true	Empty	Keratin, type II cytoskeletal 1b OS=Homo sapiens OX=9606 GN=KRT77 PE=1 SV=3	Q7Z794	KRT77	62 kDa	true	unknown	2	0	2	4	
110	true	Empty	Plasminogen activator inhibitor 1 RNA-binding protein OS=Homo sapiens OX=9606 GN=SERBP1 PE=1 SV=2	Q8NC51 (+1)	SERBP1	45 kDa		unknown	3	5	0	0	
127	true	Empty	Peptidyl-prolyl cis-trans isomerase A OS=Homo sapiens OX=9606 GN=PPIA PE=1 SV=2	P62937	PPIA	18 kDa		unknown	4	4	0	0	
95	true	Empty	Poly(rC)-binding protein 1 OS=Homo sapiens OX=9606 GN=PCBP1 PE=1 SV=2	Q15365	PCBP1	37 kDa	true	unknown	4	6	0	0	
123	true	Empty	60S ribosomal protein L5 OS=Homo sapiens OX=9606 GN=RPL5 PE=1 SV=3	P46777	RPL5	34 kDa		unknown	3	5	0	0	
118	true	Empty	DEAD box protein 5 OS=Homo sapiens OX=9606 GN=DDX5 PE=1 SV=1	J3KTA4 (+1)	DDX5	69 kDa	true	unknown	5	5	0	0	
157	true	Empty	40S ribosomal protein S7 OS=Homo sapiens OX=9606 GN=RPS7 PE=1 SV=1	P62081	RPS7	22 kDa		unknown	3	4	0	0	
226	true	Empty	Ras-related protein Rab-1A OS=Homo sapiens OX=9606 GN=RAB1A PE=1 SV=3	P62820	RAB1A	23 kDa	true	unknown	4	2	0	2	
141	true	Empty	RNA-binding protein FUS OS=Homo sapiens OX=9606 GN=FUS PE=1 SV=1	H3BPE7 (+2)	FUS	53 kDa		unknown	3	4	0	0	
173	true	Empty	40S ribosomal protein S14 (Fragment) OS=Homo sapiens OX=9606 GN=RPS14 PE=1 SV=1	A0A2R8Y811 (+1)	RPS14	16 kDa		unknown	4	3	0	0	
117	true	Empty	60S ribosomal protein L35a OS=Homo sapiens OX=9606 GN=RPL35A PE=1 SV=2	P18077	RPL35A	13 kDa		unknown	4	5	0	0	
150	true	Empty	40S ribosomal protein S11 OS=Homo sapiens OX=9606 GN=RPS11 PE=1 SV=1	M0QZC5 (+1)	RPS11	14 kDa		unknown	5	4	0	0	
145	true	Empty	Lamina-associated polypeptide 2, isoforms beta/gamma OS=Homo sapiens OX=9606 GN=TMPO PE=1 SV=2	P42167	TMPO	51 kDa	true	unknown	6	4	0	0	
126	true	Empty	Isoform 2 of C-terminal-binding protein 2 OS=Homo sapiens OX=9606 GN=CTBP2	P56545-2	CTBP2	106 kDa	true	unknown	5	4	0	0	
124	true	Empty	Poly(rC)-binding protein 2 OS=Homo sapiens OX=9606 GN=PCBP2 PE=1 SV=1	F8VZX2 (+9)	PCBP2	34 kDa	true	unknown	3	5	0	0	
105	true	Empty	Ubiquitin-like modifier-activating enzyme 1 OS=Homo sapiens OX=9606 GN=UBA1 PE=1 SV=3	P22314 (+1)	UBA1	118 kDa		unknown	5	5	0	0	
135	true	Empty	Interferon regulatory factor 2-binding protein 1 OS=Homo sapiens OX=9606 GN=IRF2BP1 PE=1 SV=1	Q8IU81	IRF2BP1	62 kDa		unknown	5	4	0	0	
142	true	Empty	SWI/SNF-related matrix-associated actin-dependent regulator of chromatin subfamily A member 5 OS=Homo sapiens OX=9606 GN=SMARCA5 PE=1 SV=1	O60264	SMARCA5	122 kDa		unknown	5	4	0	0	
178	true	Empty	Heat shock 70 kDa protein 1B OS=Homo sapiens OX=9606 GN=HSPA1B PE=1 SV=1	A0A0G2JIW1 (+3)	HSPA1B	70 kDa	true	unknown	5	3	0	0	
156	true	Empty	Far upstream element-binding protein 2 (Fragment) OS=Homo sapiens OX=9606 GN=KHSRP PE=1 SV=1	M0R0C6 (+1)	KHSRP	19 kDa	true	unknown	4	4	0	0	
199	true	Empty	Nuclear mitotic apparatus protein 1 OS=Homo sapiens OX=9606 GN=NUMA1 PE=1 SV=2	Q14980 (+1)	NUMA1	238 kDa		unknown	3	3	0	0	
364	true	Empty	14-3-3 protein eta OS=Homo sapiens OX=9606 GN=YWHAH PE=1 SV=4	Q04917	YWHAH	28 kDa	true	unknown	3	0	0	0	
130	true	Empty	Histone H1.0 OS=Homo sapiens OX=9606 GN=H1-0 PE=1 SV=3	P07305	H1-0	21 kDa		unknown	2	4	0	1	
169	true	Empty	40S ribosomal protein S8 OS=Homo sapiens OX=9606 GN=RPS8 PE=1 SV=2	P62241 (+1)	RPS8	24 kDa		unknown	4	3	0	0	
208	true	Empty	Serine/arginine-rich splicing factor 3 OS=Homo sapiens OX=9606 GN=SRSF3 PE=1 SV=1	P84103 (+1)	SRSF3	19 kDa	true	unknown	3	2	0	0	
193	true	Empty	Heterogeneous nuclear ribonucleoprotein D-like OS=Homo sapiens OX=9606 GN=HNRNPDL PE=1 SV=1	A0A087WUK2 (+1)	HNRNPDL	40 kDa	true	unknown	5	3	0	0	
196	true	Empty	60S ribosomal protein L28 OS=Homo sapiens OX=9606 GN=RPL28 PE=1 SV=1	H0YKD8 (+3)	RPL28	19 kDa		unknown	2	3	0	0	
175	true	Empty	60S ribosomal protein L14 OS=Homo sapiens OX=9606 GN=RPL14 PE=1 SV=1	E7EPB3 (+1)	RPL14	15 kDa		unknown	2	3	0	0	
143	true	Empty	40S ribosomal protein S2 OS=Homo sapiens OX=9606 GN=RPS2 PE=1 SV=2	P15880	RPS2	31 kDa		unknown	4	4	0	0	
177	true	Empty	Eukaryotic translation initiation factor 5A (Fragment) OS=Homo sapiens OX=9606 GN=EIF5A PE=1 SV=8	I3L397 (+3)	EIF5A	16 kDa		unknown	4	3	0	0	
149	true	Empty	60S ribosomal protein L18a OS=Homo sapiens OX=9606 GN=RPL18A PE=1 SV=1	M0R117 (+3)	RPL18A	18 kDa		unknown	4	4	0	0	
224	true	Empty	40S ribosomal protein S5 (Fragment) OS=Homo sapiens OX=9606 GN=RPS5 PE=1 SV=1	M0R0F0 (+2)	RPS5	22 kDa		unknown	5	2	0	0	
166	true	Empty	Receptor of activated protein C kinase 1 OS=Homo sapiens OX=9606 GN=RACK1 PE=1 SV=3	P63244	RACK1	35 kDa		unknown	6	3	0	0	
121	true	Empty	Pre-mRNA-processing-splicing factor 8 (Fragment) OS=Homo sapiens OX=9606 GN=PRPF8 PE=1 SV=1	I3L3Z8 (+2)	PRPF8	29 kDa		unknown	3	5	0	0	
170	true	Empty	40S ribosomal protein S13 OS=Homo sapiens OX=9606 GN=RPS13 PE=1 SV=2	P62277	RPS13	17 kDa		unknown	5	3	0	0	
259	true	Empty	Hexokinase-1 OS=Homo sapiens OX=9606 GN=HK1 PE=1 SV=3	P19367 (+6)	HK1	102 kDa	true	unknown	5	2	0	0	
291	true	Empty	DNA mismatch repair protein Msh6 OS=Homo sapiens OX=9606 GN=MSH6 PE=1 SV=2	P52701 (+3)	MSH6	153 kDa		unknown	5	2	0	0	
426	true	Empty	Keratin, type II cytoskeletal 8 OS=Homo sapiens OX=9606 GN=KRT8 PE=1 SV=7	P05787 (+1)	KRT8	54 kDa	true	unknown	0	0	2	0	
146	true	Empty	60S ribosomal protein L13a OS=Homo sapiens OX=9606 GN=RPL13A PE=4 SV=1	A0A7I2V2L9 (+4)	RPL13A	23 kDa		unknown	2	4	1	1	
265	true	Empty	60S ribosomal protein L10a OS=Homo sapiens OX=9606 GN=RPL10A PE=1 SV=2	P62906	RPL10A	25 kDa		unknown	3	2	1	0	
249	true	Empty	60S ribosomal protein L34 OS=Homo sapiens OX=9606 GN=RPL34 PE=1 SV=3	P49207	RPL34	13 kDa		unknown	3	2	0	0	
283	true	Empty	Peroxiredoxin-1 (Fragment) OS=Homo sapiens OX=9606 GN=PRDX1 PE=1 SV=1	A0A0A0MSI0 (+1)	PRDX1	19 kDa		unknown	3	2	0	0	
176	true	Empty	Non-histone chromosomal protein HMG-14 OS=Homo sapiens OX=9606 GN=HMGN1 PE=1 SV=1	A6NEL0 (+1)	HMGN1	12 kDa		unknown	3	3	0	0	
181	true	Empty	40S ribosomal protein S23 OS=Homo sapiens OX=9606 GN=RPS23 PE=1 SV=3	P62266	RPS23	16 kDa		unknown	3	3	1	0	
227	true	Empty	Transcription factor A, mitochondrial OS=Homo sapiens OX=9606 GN=TFAM PE=1 SV=1	Q00059	TFAM	29 kDa		unknown	2	2	0	0	
241	true	Empty	Tyrosine-protein kinase BAZ1B OS=Homo sapiens OX=9606 GN=BAZ1B PE=1 SV=2	Q9UIG0 (+1)	BAZ1B	171 kDa		unknown	0	2	0	0	
160	true	Empty	Peroxiredoxin-2 OS=Homo sapiens OX=9606 GN=PRDX2 PE=1 SV=5	P32119	PRDX2	22 kDa		unknown	4	4	0	0	
303	true	Empty	U5 small nuclear ribonucleoprotein 200 kDa helicase OS=Homo sapiens OX=9606 GN=SNRNP200 PE=1 SV=2	O75643	SNRNP200	245 kDa		unknown	4	1	0	0	
172	true	Empty	E3 SUMO-protein ligase CBX4 OS=Homo sapiens OX=9606 GN=CBX4 PE=1 SV=3	O00257	CBX4	61 kDa		unknown	3	3	0	0	
128	true	Empty	Tubulin-folding cofactor B (Fragment) OS=Homo sapiens OX=9606 GN=TBCB PE=1 SV=8	K7EP07 (+1)	TBCB	19 kDa		unknown	4	4	0	0	
129	true	Empty	Elongation factor 1-gamma OS=Homo sapiens OX=9606 GN=EEF1G PE=1 SV=3	P26641 (+1)	EEF1G	50 kDa		unknown	3	4	0	0	
171	true	Empty	Zinc finger protein castor homolog 1 OS=Homo sapiens OX=9606 GN=CASZ1 PE=1 SV=4	Q86V15	CASZ1	190 kDa		unknown	3	3	0	0	
184	true	Empty	Structural maintenance of chromosomes protein 3 OS=Homo sapiens OX=9606 GN=SMC3 PE=1 SV=2	Q9UQE7	SMC3	142 kDa		unknown	4	3	0	0	
225	true	Empty	Structural maintenance of chromosomes protein OS=Homo sapiens OX=9606 GN=SMC1A PE=1 SV=2	G8JLG1 (+1)	SMC1A	141 kDa		unknown	5	2	0	0	
137	true	Empty	TAR DNA-binding protein 43 OS=Homo sapiens OX=9606 GN=TARDBP PE=1 SV=1	A0A087WYY0 (+4)	TARDBP	34 kDa		unknown	4	4	0	0	
191	true	Empty	Heterogeneous nuclear ribonucleoprotein F OS=Homo sapiens OX=9606 GN=HNRNPF PE=1 SV=3	P52597	HNRNPF	46 kDa	true	unknown	5	3	0	0	
264	true	Empty	Structural maintenance of chromosomes flexible hinge domain-containing protein 1 OS=Homo sapiens OX=9606 GN=SMCHD1 PE=1 SV=2	A6NHR9	SMCHD1	226 kDa		unknown	5	2	0	0	
269	true	Empty	MICOS complex subunit MIC60 OS=Homo sapiens OX=9606 GN=IMMT PE=1 SV=2	B9A067 (+6)	IMMT	79 kDa		unknown	2	2	0	0	
277	true	Empty	Stress-70 protein, mitochondrial OS=Homo sapiens OX=9606 GN=HSPA9 PE=4 SV=1	A0A7I2V2G2 (+3)	HSPA9	67 kDa	true	unknown	3	2	1	0	
256	true	Empty	THO complex subunit 4 OS=Homo sapiens OX=9606 GN=ALYREF PE=1 SV=1	E9PB61 (+1)	ALYREF	28 kDa		unknown	2	2	0	0	
182	true	Empty	60S ribosomal protein L24 OS=Homo sapiens OX=9606 GN=RPL24 PE=1 SV=1	C9JNW5 (+3)	RPL24	18 kDa		unknown	2	3	0	0	
163	true	Empty	Heterogeneous nuclear ribonucleoprotein H3 OS=Homo sapiens OX=9606 GN=HNRNPH3 PE=1 SV=2	P31942 (+2)	HNRNPH3	37 kDa		unknown	3	3	0	0	
218	true	Empty	DNA mismatch repair protein OS=Homo sapiens OX=9606 GN=MSH2 PE=1 SV=1	A0A2R8Y6P0 (+5)	MSH2	103 kDa		unknown	4	2	0	0	
155	true	Empty	Serine/arginine-rich-splicing factor 7 OS=Homo sapiens OX=9606 GN=SRSF7 PE=1 SV=1	A0A0B4J1Z1 (+5)	SRSF7	16 kDa	true	unknown	3	4	0	0	
174	true	Empty	Chromobox protein homolog 5 OS=Homo sapiens OX=9606 GN=CBX5 PE=1 SV=1	P45973	CBX5	22 kDa		unknown	3	3	0	0	
119	true	Empty	Epoxide hydrolase 1 OS=Homo sapiens OX=9606 GN=EPHX1 PE=1 SV=1	P07099	EPHX1	53 kDa		unknown	2	5	0	0	
179	true	Empty	DNA replication licensing factor MCM5 OS=Homo sapiens OX=9606 GN=MCM5 PE=1 SV=5	P33992	MCM5	82 kDa		unknown	1	3	0	0	
363	true	Empty	Myosin-10 OS=Homo sapiens OX=9606 GN=MYH10 PE=1 SV=3	P35580 (+5)	MYH10	229 kDa	true	unknown	3	0	0	0	
252	true	Empty	60S ribosomal protein L31 OS=Homo sapiens OX=9606 GN=RPL31 PE=1 SV=1	B7Z4C8 (+7)	RPL31	15 kDa		unknown	1	2	1	1	
219	true	Empty	60S ribosomal protein L22 (Fragment) OS=Homo sapiens OX=9606 GN=RPL22 PE=1 SV=1	K7EJT5 (+6)	RPL22	5 kDa		unknown	2	2	1	0	
238	true	Empty	40S ribosomal protein S26 OS=Homo sapiens OX=9606 GN=RPS26 PE=1 SV=3	P62854	RPS26	13 kDa		unknown	2	2	0	0	
332	true	Empty	Nuclear ubiquitous casein and cyclin-dependent kinase substrate 1 OS=Homo sapiens OX=9606 GN=NUCKS1 PE=1 SV=1	Q9H1E3	NUCKS1	27 kDa		unknown	3	1	0	0	
211	true	Empty	40S ribosomal protein S25 OS=Homo sapiens OX=9606 GN=RPS25 PE=1 SV=1	P62851	RPS25	14 kDa		unknown	1	2	0	0	
209	true	Empty	40S ribosomal protein S6 OS=Homo sapiens OX=9606 GN=RPS6 PE=1 SV=1	P62753	RPS6	29 kDa		unknown	2	2	1	0	
260	true	Empty	L-lactate dehydrogenase A chain OS=Homo sapiens OX=9606 GN=LDHA PE=1 SV=2	P00338 (+1)	LDHA	37 kDa		unknown	1	2	0	0	
164	true	Empty	Serine/arginine-rich splicing factor 4 OS=Homo sapiens OX=9606 GN=SRSF4 PE=1 SV=2	Q08170	SRSF4	57 kDa	true	unknown	2	3	0	0	
279	true	Empty	60S ribosomal protein L36 OS=Homo sapiens OX=9606 GN=RPL36 PE=1 SV=3	Q9Y3U8	RPL36	12 kDa		unknown	3	2	0	0	
201	true	Empty	Nucleophosmin OS=Homo sapiens OX=9606 GN=NPM1 PE=4 SV=1	A0A7I2V5S2 (+3)	NPM1	34 kDa		unknown	1	3	0	0	
183	true	Empty	Proliferating cell nuclear antigen OS=Homo sapiens OX=9606 GN=PCNA PE=1 SV=1	P12004	PCNA	29 kDa		unknown	1	3	0	0	
187	true	Empty	KH domain-containing, RNA-binding, signal transduction-associated protein 1 OS=Homo sapiens OX=9606 GN=KHDRBS1 PE=1 SV=1	Q07666 (+1)	KHDRBS1	48 kDa		unknown	3	3	0	0	
186	true	Empty	Delta(14)-sterol reductase LBR OS=Homo sapiens OX=9606 GN=LBR PE=1 SV=2	Q14739	LBR	71 kDa		unknown	3	3	0	0	
301	true	Empty	Transcription activator BRG1 OS=Homo sapiens OX=9606 GN=SMARCA4 PE=1 SV=1	A0A2R8Y4P4 (+6)	SMARCA4	185 kDa		unknown	3	1	0	0	
167	true	Empty	Polyubiquitin-B OS=Homo sapiens OX=9606 GN=UBB PE=1 SV=1	B4DV12 (+15)	UBB	17 kDa		unknown	3	3	0	0	
221	true	Empty	60S ribosomal protein L18 (Fragment) OS=Homo sapiens OX=9606 GN=RPL18 PE=1 SV=1	J3QQ67	RPL18	22 kDa		unknown	4	2	0	0	
162	true	Empty	ADP-ribosylation factor 3 OS=Homo sapiens OX=9606 GN=ARF3 PE=1 SV=2	P61204 (+4)	ARF3	21 kDa		unknown	3	3	0	0	
133	true	Empty	40S ribosomal protein S15a OS=Homo sapiens OX=9606 GN=RPS15A PE=1 SV=2	P62244	RPS15A	15 kDa		unknown	2	4	0	0	
233	true	Empty	Thioredoxin OS=Homo sapiens OX=9606 GN=TXN PE=1 SV=3	P10599	TXN	12 kDa		unknown	4	2	0	0	
153	true	Empty	Nucleosome assembly protein 1-like 1 OS=Homo sapiens OX=9606 GN=NAP1L1 PE=1 SV=1	B7Z9C2 (+14)	NAP1L1	41 kDa		unknown	2	4	0	0	
237	true	Empty	Exosome complex exonuclease RRP44 OS=Homo sapiens OX=9606 GN=DIS3 PE=1 SV=2	Q9Y2L1	DIS3	109 kDa		unknown	3	2	0	0	
192	true	Empty	Small ubiquitin-related modifier 1 OS=Homo sapiens OX=9606 GN=SUMO1 PE=1 SV=1	B8ZZN6 (+1)	SUMO1	17 kDa		unknown	3	3	0	0	
165	true	Empty	Protein NDRG1 (Fragment) OS=Homo sapiens OX=9606 GN=NDRG1 PE=4 SV=1	A0A7I2ST14 (+1)	NDRG1	42 kDa		unknown	2	3	0	0	
188	true	Empty	Dihydropyrimidinase-related protein 2 OS=Homo sapiens OX=9606 GN=DPYSL2 PE=1 SV=1	A0A1C7CYX9 (+2)	DPYSL2	74 kDa		unknown	3	3	0	0	
250	true	Empty	RNA-binding protein 14 OS=Homo sapiens OX=9606 GN=RBM14 PE=1 SV=2	Q96PK6	RBM14	69 kDa		unknown	2	2	0	0	
198	true	Empty	Thyroid hormone receptor-associated protein 3 OS=Homo sapiens OX=9606 GN=THRAP3 PE=1 SV=1	A0A3B3ITZ9 (+1)	THRAP3	104 kDa		unknown	1	3	0	0	
200	true	Empty	Argininosuccinate synthase OS=Homo sapiens OX=9606 GN=ASS1 PE=1 SV=2	P00966	ASS1	47 kDa		unknown	2	3	0	0	
158	true	Empty	HCG2044799 OS=Homo sapiens OX=9606 GN=HNRNPUL2-BSCL2 PE=4 SV=1	H3BQZ7 (+1)	HNRNPUL2-BSCL2	85 kDa		unknown	0	4	0	0	
320	true	Empty	Immunoglobulin lambda variable 3-9 OS=Homo sapiens OX=9606 GN=IGLV3-9 PE=3 SV=1	A0A075B6K5 (+1)	IGLV3-9	12 kDa		unknown	1	1	2	1	
340	true	Empty	60S ribosomal protein L39 OS=Homo sapiens OX=9606 GN=RPL39 PE=1 SV=2	P62891 (+1)	RPL39	6 kDa		unknown	1	1	1	0	
384	true	Empty	eIF-2-alpha kinase activator GCN1 OS=Homo sapiens OX=9606 GN=GCN1 PE=1 SV=6	Q92616	GCN1	293 kDa		unknown	2	0	0	0	
393	true	Empty	60S ribosomal protein L29 OS=Homo sapiens OX=9606 GN=RPL29 PE=1 SV=1	A0A3B3ITT5 (+1)	RPL29	19 kDa		unknown	1	0	0	0	
375	true	Empty	60S ribosomal protein L35 OS=Homo sapiens OX=9606 GN=RPL35 PE=1 SV=2	P42766	RPL35	15 kDa		unknown	2	0	0	0	
309	true	Empty	Isoform 2 of Microtubule-associated protein 4 OS=Homo sapiens OX=9606 GN=MAP4	P27816-2	MAP4	103 kDa		unknown	2	1	0	0	
207	true	Empty	Activated RNA polymerase II transcriptional coactivator p15 OS=Homo sapiens OX=9606 GN=SUB1 PE=1 SV=3	P53999	SUB1	14 kDa		unknown	2	2	0	0	
275	true	Empty	Chromobox protein homolog 1 (Fragment) OS=Homo sapiens OX=9606 GN=CBX1 PE=1 SV=1	B5MD17 (+2)	CBX1	19 kDa		unknown	2	2	0	0	
261	true	Empty	Leucine-rich repeat-containing protein 59 OS=Homo sapiens OX=9606 GN=LRRC59 PE=1 SV=1	Q96AG4	LRRC59	35 kDa		unknown	2	2	0	0	
382	true	Empty	Histone H3.Y OS=Homo sapiens OX=9606 GN=H3Y1 PE=1 SV=1	P0DPK2 (+1)	H3Y1	15 kDa		unknown	2	0	0	0	
263	true	Empty	Peptidyl-prolyl cis-trans isomerase B OS=Homo sapiens OX=9606 GN=PPIB PE=1 SV=2	P23284 (+1)	PPIB	24 kDa		unknown	1	2	0	0	
272	true	Empty	DNA topoisomerase 1 OS=Homo sapiens OX=9606 GN=TOP1 PE=1 SV=2	P11387	TOP1	91 kDa		unknown	1	2	0	0	
223	true	Empty	60S ribosomal protein L27a OS=Homo sapiens OX=9606 GN=RPL27A PE=1 SV=1	E9PJD9 (+2)	RPL27A	10 kDa		unknown	2	2	0	0	
189	true	Empty	Malate dehydrogenase OS=Homo sapiens OX=9606 GN=MDH2 PE=1 SV=1	G3XAL0 (+1)	MDH2	25 kDa		unknown	2	3	0	0	
195	true	Empty	Enoyl-CoA hydratase, mitochondrial OS=Homo sapiens OX=9606 GN=ECHS1 PE=1 SV=4	P30084	ECHS1	31 kDa		unknown	2	3	0	0	
185	true	Empty	60S ribosomal protein L32 (Fragment) OS=Homo sapiens OX=9606 GN=RPL32 PE=1 SV=1	D3YTB1 (+2)	RPL32	16 kDa		unknown	1	3	0	0	
286	true	Empty	60S ribosomal protein L21 OS=Homo sapiens OX=9606 GN=RPL21 PE=1 SV=2	P46778	RPL21	19 kDa		unknown	3	2	0	0	
296	true	Empty	Scaffold attachment factor B1 OS=Homo sapiens OX=9606 GN=SAFB PE=1 SV=4	Q15424 (+3)	SAFB	103 kDa		unknown	0	1	0	0	
206	true	Empty	Outer mitochondrial membrane protein porin 2 (Fragment) OS=Homo sapiens OX=9606 GN=VDAC2 PE=1 SV=1	A0A0A0MR02 (+3)	VDAC2	30 kDa		unknown	3	2	0	0	
210	true	Empty	Isoform 3 of Heterogeneous nuclear ribonucleoprotein A/B OS=Homo sapiens OX=9606 GN=HNRNPAB	Q99729-3	HNRNPAB	31 kDa		unknown	3	2	0	0	
239	true	Empty	40S ribosomal protein SA OS=Homo sapiens OX=9606 GN=RPSA PE=1 SV=1	A0A0C4DG17 (+4)	RPSA	33 kDa		unknown	2	2	0	0	
229	true	Empty	Flap endonuclease 1 OS=Homo sapiens OX=9606 GN=FEN1 PE=1 SV=1	P39748	FEN1	43 kDa		unknown	2	2	0	0	
245	true	Empty	DNA helicase OS=Homo sapiens OX=9606 GN=MCM3 PE=1 SV=1	A0A499FHX9 (+3)	MCM3	92 kDa		unknown	2	2	0	0	
243	true	Empty	P-type Ca(2+) transporter (Fragment) OS=Homo sapiens OX=9606 GN=ATP2A2 PE=1 SV=1	H7C5W9 (+5)	ATP2A2	103 kDa		unknown	1	2	0	0	
247	true	Empty	Protein RCC2 OS=Homo sapiens OX=9606 GN=RCC2 PE=1 SV=2	Q9P258	RCC2	56 kDa		unknown	2	2	0	0	
255	true	Empty	GTP-binding nuclear protein Ran OS=Homo sapiens OX=9606 GN=RAN PE=1 SV=1	B5MDF5 (+2)	RAN	26 kDa		unknown	2	2	0	0	
258	true	Empty	rRNA 2'-O-methyltransferase fibrillarin OS=Homo sapiens OX=9606 GN=FBL PE=1 SV=2	P22087	FBL	34 kDa		unknown	3	2	0	0	
194	true	Empty	Histone-binding protein RBBP7 OS=Homo sapiens OX=9606 GN=RBBP7 PE=1 SV=1	E9PC52 (+1)	RBBP7	47 kDa		unknown	2	3	0	0	
202	true	Empty	DnaJ homolog subfamily C member 9 OS=Homo sapiens OX=9606 GN=DNAJC9 PE=1 SV=1	Q8WXX5	DNAJC9	30 kDa		unknown	2	3	0	0	
307	true	Empty	Small nuclear ribonucleoprotein Sm D1 OS=Homo sapiens OX=9606 GN=SNRPD1 PE=1 SV=1	P62314	SNRPD1	13 kDa		unknown	3	1	0	0	
342	true	Empty	Calmodulin-2 OS=Homo sapiens OX=9606 GN=CALM2 PE=1 SV=1	E7EMB3 (+3)	CALM2	22 kDa		unknown	1	1	0	0	
222	true	Empty	Serrate RNA effector molecule homolog OS=Homo sapiens OX=9606 GN=SRRT PE=1 SV=1	Q9BXP5 (+4)	SRRT	101 kDa		unknown	0	2	0	0	
304	true	Empty	DNA helicase OS=Homo sapiens OX=9606 GN=CHD4 PE=1 SV=1	A0A0C4DGG9 (+12)	CHD4	220 kDa		unknown	0	1	0	0	
248	true	Empty	Serine/arginine repetitive matrix protein 2 OS=Homo sapiens OX=9606 GN=SRRM2 PE=1 SV=2	Q9UQ35	SRRM2	300 kDa		unknown	0	2	0	0	
366	true	Empty	C-terminal-binding protein 1 (Fragment) OS=Homo sapiens OX=9606 GN=CTBP1 PE=1 SV=1	H0Y8U5 (+2)	CTBP1	19 kDa	true	unknown	3	0	0	0	
278	true	Empty	Hexokinase OS=Homo sapiens OX=9606 GN=HK2 PE=1 SV=1	E9PB90 (+1)	HK2	99 kDa	true	unknown	0	2	0	0	
360	true	Empty	Ras-related protein Rab-7a OS=Homo sapiens OX=9606 GN=RAB7A PE=1 SV=1	C9J4V0	RAB7A	15 kDa		unknown	4	0	0	0	
313	true	Empty	40S ribosomal protein S30 OS=Homo sapiens OX=9606 GN=FAU PE=1 SV=1	E9PR30 (+1)	FAU	11 kDa		unknown	1	1	1	1	
341	true	Empty	Proteolipid protein 2 OS=Homo sapiens OX=9606 GN=PLP2 PE=1 SV=1	Q04941	PLP2	17 kDa		unknown	0	1	0	0	
302	true	Empty	Chromatin target of PRMT1 protein OS=Homo sapiens OX=9606 GN=CHTOP PE=1 SV=1	A0A087X1B7 (+5)	CHTOP	9 kDa		unknown	1	1	1	0	
418	true	Empty	Protein CLEC16A (Fragment) OS=Homo sapiens OX=9606 GN=CLEC16A PE=1 SV=1	H7BZI2	CLEC16A	14 kDa		unknown	1	0	0	0	
310	true	Empty	Dolichyl-diphosphooligosaccharide--protein glycosyltransferase subunit 2 OS=Homo sapiens OX=9606 GN=RPN2 PE=1 SV=3	P04844 (+2)	RPN2	69 kDa		unknown	0	1	0	0	
217	true	Empty	60S ribosomal protein L10 OS=Homo sapiens OX=9606 GN=RPL10 PE=1 SV=2	F8W7C6 (+2)	RPL10	19 kDa		unknown	1	2	0	0	
290	true	Empty	NADH-cytochrome b5 reductase 3 OS=Homo sapiens OX=9606 GN=CYB5R3 PE=1 SV=3	P00387 (+6)	CYB5R3	34 kDa		unknown	1	2	0	0	
234	true	Empty	Small nuclear ribonucleoprotein Sm D3 OS=Homo sapiens OX=9606 GN=SNRPD3 PE=1 SV=1	P62318 (+1)	SNRPD3	14 kDa		unknown	0	2	0	0	
331	true	Empty	Transformer-2 protein homolog beta OS=Homo sapiens OX=9606 GN=TRA2B PE=1 SV=1	P62995 (+1)	TRA2B	34 kDa		unknown	0	1	0	0	
288	true	Empty	Protein transport protein Sec61 subunit alpha isoform 1 OS=Homo sapiens OX=9606 GN=SEC61A1 PE=1 SV=1	B4DR61 (+5)	SEC61A1	53 kDa		unknown	2	2	0	0	
244	true	Empty	Proliferation marker protein Ki-67 OS=Homo sapiens OX=9606 GN=MKI67 PE=1 SV=2	P46013	MKI67	359 kDa		unknown	2	2	0	0	
235	true	Empty	Metastasis-associated protein MTA1 OS=Homo sapiens OX=9606 GN=MTA1 PE=1 SV=1	E7ESY4 (+2)	MTA1	79 kDa		unknown	1	2	0	0	
220	true	Empty	Emerin OS=Homo sapiens OX=9606 GN=EMD PE=1 SV=1	P50402	EMD	29 kDa		unknown	0	2	0	0	
214	true	Empty	60S ribosomal protein L9 (Fragment) OS=Homo sapiens OX=9606 GN=RPL9 PE=1 SV=8	D6RAN4 (+1)	RPL9	21 kDa		unknown	2	2	0	0	
213	true	Empty	FACT complex subunit SSRP1 OS=Homo sapiens OX=9606 GN=SSRP1 PE=1 SV=1	Q08945	SSRP1	81 kDa		unknown	2	2	0	0	
212	true	Empty	Chloride intracellular channel protein 1 OS=Homo sapiens OX=9606 GN=CLIC1 PE=1 SV=4	O00299	CLIC1	27 kDa		unknown	2	2	0	0	
216	true	Empty	ELAV-like protein 1 OS=Homo sapiens OX=9606 GN=ELAVL1 PE=1 SV=2	Q15717 (+1)	ELAVL1	36 kDa	true	unknown	2	2	0	0	
254	true	Empty	Protein LYRIC OS=Homo sapiens OX=9606 GN=MTDH PE=1 SV=1	E5RJU9 (+1)	MTDH	58 kDa		unknown	1	2	0	0	
262	true	Empty	Myosin regulatory light chain 12A OS=Homo sapiens OX=9606 GN=MYL12A PE=1 SV=1	J3QRS3 (+3)	MYL12A	20 kDa		unknown	2	2	0	0	
268	true	Empty	Mitotic checkpoint protein BUB3 (Fragment) OS=Homo sapiens OX=9606 GN=BUB3 PE=1 SV=1	J3QT28 (+2)	BUB3	32 kDa		unknown	2	2	0	0	
228	true	Empty	Splicing factor U2AF 35 kDa subunit OS=Homo sapiens OX=9606 GN=U2AF1 PE=1 SV=3	Q01081	U2AF1	28 kDa		unknown	1	2	0	0	
273	true	Empty	SUMO-activating enzyme subunit 1 OS=Homo sapiens OX=9606 GN=SAE1 PE=1 SV=1	A0A590UK93 (+7)	SAE1	23 kDa		unknown	2	2	0	0	
282	true	Empty	Nuclear factor 1 OS=Homo sapiens OX=9606 GN=NFIB PE=1 SV=1	A0A0A0MRX8 (+12)	NFIB	50 kDa		unknown	2	2	0	0	
267	true	Empty	SUMO-activating enzyme subunit 2 OS=Homo sapiens OX=9606 GN=UBA2 PE=1 SV=2	Q9UBT2	UBA2	71 kDa		unknown	2	2	0	0	
215	true	Empty	SNW domain-containing protein 1 OS=Homo sapiens OX=9606 GN=SNW1 PE=1 SV=1	Q13573	SNW1	61 kDa		unknown	0	2	0	0	
203	true	Empty	High mobility group nucleosome-binding domain-containing protein 5 OS=Homo sapiens OX=9606 GN=HMGN5 PE=1 SV=1	P82970 (+3)	HMGN5	32 kDa		unknown	0	3	0	0	
266	true	Empty	Transcription elongation factor A protein 1 OS=Homo sapiens OX=9606 GN=TCEA1 PE=1 SV=2	P23193 (+1)	TCEA1	34 kDa		unknown	2	2	0	0	
345	true	Empty	Protein SET OS=Homo sapiens OX=9606 GN=SET PE=1 SV=1	A0A0C4DFV9 (+6)	SET	31 kDa		unknown	3	1	0	0	
281	true	Empty	RNA-binding protein 4 (Fragment) OS=Homo sapiens OX=9606 GN=RBM4 PE=1 SV=1	E9PB51 (+2)	RBM4	26 kDa		unknown	1	2	0	0	
289	true	Empty	Galactokinase OS=Homo sapiens OX=9606 GN=GALK1 PE=1 SV=1	P51570	GALK1	42 kDa		unknown	1	2	0	0	
246	true	Empty	60S ribosomal protein L23 OS=Homo sapiens OX=9606 GN=RPL23 PE=1 SV=1	P62829	RPL23	15 kDa		unknown	0	2	0	0	
253	true	Empty	Nucleolar transcription factor 1 OS=Homo sapiens OX=9606 GN=UBTF PE=1 SV=1	E9PKP7 (+2)	UBTF	87 kDa		unknown	0	2	0	0	
287	true	Empty	SUN domain-containing protein 1 OS=Homo sapiens OX=9606 GN=SUN1 PE=1 SV=1	E9PHI4 (+5)	SUN1	91 kDa		unknown	0	2	0	0	
427	true	Empty	Immunoglobulin lambda variable 4-60 OS=Homo sapiens OX=9606 GN=IGLV4-60 PE=3 SV=1	A0A075B6I1	IGLV4-60	13 kDa		unknown	0	0	2	2	
197	true	Empty	Protein phosphatase 1G OS=Homo sapiens OX=9606 GN=PPM1G PE=1 SV=1	O15355	PPM1G	59 kDa		unknown	0	3	0	0	
295	true	Empty	Phosphogluconate dehydrogenase (NADP(+)-dependent, decarboxylating) (Fragment) OS=Homo sapiens OX=9606 GN=PGD PE=1 SV=1	K7EM49 (+4)	PGD	22 kDa		unknown	2	2	0	0	
276	true	Empty	Cancer/testis antigen 1 OS=Homo sapiens OX=9606 GN=CTAG1A PE=1 SV=1	A0A0A0MTT5 (+2)	CTAG1A	21 kDa		unknown	0	2	0	0	
369	true	Empty	Nucleoside diphosphate kinase B OS=Homo sapiens OX=9606 GN=NME2 PE=1 SV=1	P22392 (+2)	NME2	17 kDa		unknown	2	0	0	0	
365	true	Empty	Guanine nucleotide-binding protein G(I)/G(S)/G(T) subunit beta-1 (Fragment) OS=Homo sapiens OX=9606 GN=GNB1 PE=1 SV=1	F6X3N5	GNB1	18 kDa		unknown	3	0	0	0	
416	true	Empty	RuvB-like 1 OS=Homo sapiens OX=9606 GN=RUVBL1 PE=1 SV=1	Q9Y265	RUVBL1	50 kDa		unknown	1	0	0	0	
383	true	Empty	HIV Tat-specific factor 1 OS=Homo sapiens OX=9606 GN=HTATSF1 PE=1 SV=1	O43719	HTATSF1	86 kDa		unknown	2	0	0	0	
285	true	Empty	Dachshund homolog 1 OS=Homo sapiens OX=9606 GN=DACH1 PE=1 SV=4	Q9UI36 (+2)	DACH1	79 kDa		unknown	0	2	0	0	
361	true	Empty	Pre-mRNA-splicing factor ATP-dependent RNA helicase DHX15 OS=Homo sapiens OX=9606 GN=DHX15 PE=1 SV=2	O43143	DHX15	91 kDa		unknown	3	0	0	0	
385	true	Empty	Uncharacterized protein (Fragment) OS=Homo sapiens OX=9606 PE=3 SV=1	A0A590UK80		121 kDa	true	unknown	2	0	0	0	
362	true	Empty	Ubiquitin carboxyl-terminal hydrolase OS=Homo sapiens OX=9606 GN=UCHL1 PE=1 SV=1	D6R956 (+3)	UCHL1	27 kDa		unknown	3	0	0	0	
378	true	Empty	ELAV-like protein OS=Homo sapiens OX=9606 GN=ELAVL4 PE=1 SV=1	A0A0R4J2E6 (+12)	ELAVL4	44 kDa	true	unknown	2	0	0	0	
321	true	Empty	High mobility group protein B3 (Fragment) OS=Homo sapiens OX=9606 GN=HMGB3 PE=1 SV=1	E7EQU1 (+3)	HMGB3	22 kDa		unknown	1	1	0	0	
349	true	Empty	60S ribosomal protein L19 OS=Homo sapiens OX=9606 GN=RPL19 PE=4 SV=1	A0A7I2YQG2 (+3)	RPL19	26 kDa		unknown	1	1	0	0	
312	true	Empty	40S ribosomal protein S21 OS=Homo sapiens OX=9606 GN=RPS21 PE=1 SV=1	P63220 (+1)	RPS21	9 kDa		unknown	1	1	0	0	
333	true	Empty	Phosphate carrier protein, mitochondrial OS=Homo sapiens OX=9606 GN=SLC25A3 PE=1 SV=2	Q00325 (+1)	SLC25A3	40 kDa		unknown	1	1	0	0	
270	true	Empty	Serine/arginine-rich splicing factor 10 OS=Homo sapiens OX=9606 GN=SRSF10 PE=1 SV=1	O75494 (+6)	SRSF10	31 kDa		unknown	1	2	0	0	
232	true	Empty	Protein disulfide-isomerase OS=Homo sapiens OX=9606 GN=PDIA4 PE=1 SV=1	A0A499FI48 (+2)	PDIA4	73 kDa		unknown	1	2	0	0	
336	true	Empty	Hydroxyacyl-coenzyme A dehydrogenase, mitochondrial OS=Homo sapiens OX=9606 GN=HADH PE=1 SV=2	A0A0A0MSE2 (+5)	HADH	35 kDa		unknown	2	1	0	0	
231	true	Empty	Pre-mRNA-processing factor 6 OS=Homo sapiens OX=9606 GN=PRPF6 PE=1 SV=1	O94906 (+1)	PRPF6	107 kDa		unknown	1	2	0	0	
380	true	Empty	RPS10-NUDT3 readthrough (Fragment) OS=Homo sapiens OX=9606 GN=RPS10-NUDT3 PE=3 SV=2	S4R435	RPS10-NUDT3	23 kDa		unknown	2	0	0	0	
236	true	Empty	40S ribosomal protein S24 OS=Homo sapiens OX=9606 GN=RPS24 PE=1 SV=1	A0A2R8Y849 (+6)	RPS24	15 kDa		unknown	1	2	0	0	
251	true	Empty	Cisplatin resistance-associated overexpressed protein, isoform CRA_b OS=Homo sapiens OX=9606 GN=LUC7L3 PE=1 SV=1	J3KPP4 (+1)	LUC7L3	58 kDa		unknown	1	2	0	0	
298	true	Empty	RNA cytosine C(5)-methyltransferase NSUN2 OS=Homo sapiens OX=9606 GN=NSUN2 PE=1 SV=2	Q08J23 (+2)	NSUN2	86 kDa		unknown	2	1	0	0	
311	true	Empty	D-3-phosphoglycerate dehydrogenase OS=Homo sapiens OX=9606 GN=PHGDH PE=1 SV=1	A0A286YF22 (+5)	PHGDH	56 kDa		unknown	1	1	0	0	
242	true	Empty	RNA-binding protein 39 OS=Homo sapiens OX=9606 GN=RBM39 PE=1 SV=2	Q14498 (+2)	RBM39	59 kDa		unknown	1	2	0	0	
329	true	Empty	DNA helicase OS=Homo sapiens OX=9606 GN=MCM4 PE=1 SV=1	A0A3B3IU45 (+2)	MCM4	91 kDa		unknown	2	1	0	0	
335	true	Empty	Chromobox protein homolog 3 OS=Homo sapiens OX=9606 GN=CBX3 PE=1 SV=4	Q13185	CBX3	21 kDa		unknown	2	1	0	0	
334	true	Empty	Adenosylhomocysteinase OS=Homo sapiens OX=9606 GN=AHCY PE=1 SV=4	P23526 (+1)	AHCY	48 kDa		unknown	2	1	0	0	
240	true	Empty	Small nuclear ribonucleoprotein Sm D2 OS=Homo sapiens OX=9606 GN=SNRPD2 PE=1 SV=1	P62316	SNRPD2	14 kDa		unknown	1	2	0	0	
294	true	Empty	Protein SON OS=Homo sapiens OX=9606 GN=SON PE=1 SV=4	P18583 (+8)	SON	264 kDa		unknown	1	2	0	0	
353	true	Empty	Eukaryotic translation initiation factor 4C OS=Homo sapiens OX=9606 GN=EIF1AY PE=1 SV=1	A6NJH9 (+2)	EIF1AY	14 kDa		unknown	2	1	0	0	
403	true	Empty	Isoform 2 of ATP-dependent RNA helicase DDX3Y OS=Homo sapiens OX=9606 GN=DDX3Y	O15523-2	DDX3Y	73 kDa		unknown	1	0	0	0	
337	true	Empty	Eukaryotic translation initiation factor 4H OS=Homo sapiens OX=9606 GN=EIF4H PE=1 SV=5	Q15056 (+1)	EIF4H	27 kDa		unknown	1	1	0	0	
372	true	Empty	Cell division cycle 2, G1 to S and G2 to M, isoform CRA_a OS=Homo sapiens OX=9606 GN=CDK1 PE=1 SV=1	A0A024QZP7 (+2)	CDK1	34 kDa		unknown	2	0	0	0	
390	true	Empty	Cofilin, non-muscle isoform OS=Homo sapiens OX=9606 GN=CFL1 PE=1 SV=1	E9PK25 (+4)	CFL1	23 kDa		unknown	1	0	0	0	
392	true	Empty	ATP-dependent 6-phosphofructokinase, platelet type OS=Homo sapiens OX=9606 GN=PFKP PE=1 SV=2	Q01813 (+1)	PFKP	86 kDa		unknown	1	0	0	0	
401	true	Empty	Adenylate kinase isoenzyme 1 OS=Homo sapiens OX=9606 GN=AK1 PE=1 SV=3	P00568 (+1)	AK1	22 kDa		unknown	1	0	0	0	
377	true	Empty	Staphylococcal nuclease domain-containing protein 1 OS=Homo sapiens OX=9606 GN=SND1 PE=1 SV=1	Q7KZF4	SND1	102 kDa		unknown	2	0	0	0	
412	true	Empty	Activity-dependent neuroprotector homeobox protein OS=Homo sapiens OX=9606 GN=ADNP PE=1 SV=1	A0A2R8Y6X0 (+2)	ADNP	97 kDa		unknown	1	0	0	0	
351	true	Empty	THAP domain-containing protein 5 OS=Homo sapiens OX=9606 GN=THAP5 PE=1 SV=2	Q7Z6K1 (+1)	THAP5	45 kDa		unknown	0	1	0	0	
373	true	Empty	Ras-related protein Rap-1A OS=Homo sapiens OX=9606 GN=RAP1A PE=1 SV=1	P62834	RAP1A	21 kDa		unknown	2	0	0	0	
292	true	Empty	Glycine hydroxymethyltransferase (Fragment) OS=Homo sapiens OX=9606 GN=SHMT2 PE=1 SV=1	H0YIZ0 (+3)	SHMT2	29 kDa		unknown	0	2	0	0	
274	true	Empty	Nucleolar GTP-binding protein 1 OS=Homo sapiens OX=9606 GN=GTPBP4 PE=1 SV=3	Q9BZE4 (+1)	GTPBP4	74 kDa		unknown	0	2	0	0	
230	true	Empty	Dolichyl-diphosphooligosaccharide--protein glycosyltransferase subunit 1 OS=Homo sapiens OX=9606 GN=RPN1 PE=1 SV=1	P04843	RPN1	69 kDa		unknown	0	2	0	0	
293	true	Empty	Exportin-2 OS=Homo sapiens OX=9606 GN=CSE1L PE=1 SV=3	P55060 (+1)	CSE1L	110 kDa		unknown	0	2	0	0	
417	true	Empty	STE20-like serine/threonine-protein kinase OS=Homo sapiens OX=9606 GN=SLK PE=1 SV=1	Q9H2G2 (+1)	SLK	143 kDa		unknown	1	0	0	0	
370	true	Empty	GTP-binding protein SAR1a OS=Homo sapiens OX=9606 GN=SAR1A PE=1 SV=1	Q9NR31 (+1)	SAR1A	22 kDa		unknown	2	0	0	0	
374	true	Empty	RNA-binding protein 8A OS=Homo sapiens OX=9606 GN=RBM8A PE=1 SV=1	Q9Y5S9	RBM8A	20 kDa		unknown	2	0	0	0	
368	true	Empty	Neutral alpha-glucosidase AB OS=Homo sapiens OX=9606 GN=GANAB PE=1 SV=1	E9PKU7 (+3)	GANAB	97 kDa		unknown	2	0	0	0	
357	true	Empty	Small nuclear ribonucleoprotein-associated protein N (Fragment) OS=Homo sapiens OX=9606 GN=SNRPN PE=1 SV=1	J3QLE5 (+5)	SNRPN	18 kDa		unknown	0	1	0	0	
271	true	Empty	Nucleolar protein 58 OS=Homo sapiens OX=9606 GN=NOP58 PE=1 SV=1	Q9Y2X3	NOP58	60 kDa		unknown	0	2	0	0	
406	true	Empty	Titin OS=Homo sapiens OX=9606 GN=TTN PE=1 SV=1	A0A0A0MTS7 (+8)	TTN	3994 kDa		unknown	1	0	0	0	
409	true	Empty	Protein disulfide-isomerase (Fragment) OS=Homo sapiens OX=9606 GN=P4HB PE=1 SV=1	H0Y3Z3 (+8)	P4HB	32 kDa		unknown	1	0	0	0	
397	true	Empty	Interferon regulatory factor 2-binding protein 2 OS=Homo sapiens OX=9606 GN=IRF2BP2 PE=1 SV=2	Q7Z5L9 (+1)	IRF2BP2	61 kDa		unknown	1	0	0	0	
326	true	Empty	40S ribosomal protein S28 OS=Homo sapiens OX=9606 GN=RPS28 PE=1 SV=1	P62857	RPS28	8 kDa		unknown	0	1	0	0	
314	true	Empty	NHP2 non-histone chromosome protein 2-like 1 (S. cerevisiae), isoform CRA_b OS=Homo sapiens OX=9606 GN=SNU13 PE=1 SV=1	A0A3B3IRU2 (+3)	SNU13	8 kDa		unknown	1	1	0	0	
315	true	Empty	Ribonuclease inhibitor (Fragment) OS=Homo sapiens OX=9606 GN=RNH1 PE=1 SV=1	E9PIM9 (+3)	RNH1	22 kDa		unknown	1	1	0	0	
316	true	Empty	Vitronectin OS=Homo sapiens OX=9606 GN=VTN PE=1 SV=1	P04004	VTN	54 kDa		unknown	1	1	0	0	
317	true	Empty	Eukaryotic translation initiation factor 2 subunit 1 OS=Homo sapiens OX=9606 GN=EIF2S1 PE=1 SV=3	P05198	EIF2S1	36 kDa		unknown	1	1	0	0	
318	true	Empty	Delta(3,5)-Delta(2,4)-dienoyl-CoA isomerase, mitochondrial OS=Homo sapiens OX=9606 GN=ECH1 PE=1 SV=2	Q13011	ECH1	36 kDa		unknown	1	1	0	0	
319	true	Empty	Chromobox protein homolog 2 OS=Homo sapiens OX=9606 GN=CBX2 PE=1 SV=2	Q14781	CBX2	56 kDa		unknown	1	1	0	0	
327	true	Empty	28 kDa heat- and acid-stable phosphoprotein OS=Homo sapiens OX=9606 GN=PDAP1 PE=1 SV=1	Q13442	PDAP1	21 kDa		unknown	1	1	0	0	
300	true	Empty	26S proteasome regulatory subunit 8 OS=Homo sapiens OX=9606 GN=PSMC5 PE=1 SV=1	P62195 (+2)	PSMC5	46 kDa		unknown	0	1	0	0	
428	true	Empty	Hemopexin OS=Homo sapiens OX=9606 GN=HPX PE=1 SV=2	P02790	HPX	52 kDa		unknown	0	0	1	1	
322	true	Empty	60S ribosomal protein L11 OS=Homo sapiens OX=9606 GN=RPL11 PE=1 SV=2	P62913 (+2)	RPL11	20 kDa		unknown	1	1	0	0	
305	true	Empty	RNA helicase OS=Homo sapiens OX=9606 GN=DDX46 PE=1 SV=1	A0A0C4DG89 (+1)	DDX46	117 kDa		unknown	1	1	0	0	
407	true	Empty	Dolichol-phosphate mannosyltransferase subunit 3 OS=Homo sapiens OX=9606 GN=DPM3 PE=1 SV=2	Q9P2X0 (+1)	DPM3	10 kDa		unknown	1	0	0	0	
347	true	Empty	Aldo-keto reductase family 1 member B10 OS=Homo sapiens OX=9606 GN=AKR1B10 PE=1 SV=2	O60218	AKR1B10	36 kDa		unknown	1	1	0	0	
343	true	Empty	Splicing factor 3A subunit 3 OS=Homo sapiens OX=9606 GN=SF3A3 PE=1 SV=1	Q12874	SF3A3	59 kDa		unknown	0	1	0	0	
330	true	Empty	Heterogeneous nuclear ribonucleoprotein U-like protein 1 OS=Homo sapiens OX=9606 GN=HNRNPUL1 PE=1 SV=1	A0A0A0MRA5 (+6)	HNRNPUL1	86 kDa		unknown	0	1	0	0	
405	true	Empty	ATP synthase subunit gamma, mitochondrial OS=Homo sapiens OX=9606 GN=ATP5F1C PE=1 SV=1	P36542 (+1)	ATP5F1C	33 kDa		unknown	1	0	0	0	
400	true	Empty	Dihydrolipoyllysine-residue succinyltransferase component of 2-oxoglutarate dehydrogenase complex, mitochondrial OS=Homo sapiens OX=9606 GN=DLST PE=1 SV=4	P36957	DLST	49 kDa		unknown	1	0	0	0	
394	true	Empty	Nucleus accumbens-associated protein 1 OS=Homo sapiens OX=9606 GN=NACC1 PE=1 SV=1	Q96RE7	NACC1	57 kDa		unknown	1	0	0	0	
398	true	Empty	Diadenosine tetraphosphate synthetase OS=Homo sapiens OX=9606 GN=GARS1 PE=1 SV=1	A0A6Q8PGA8 (+5)	GARS1	77 kDa		unknown	1	0	0	0	
415	true	Empty	Aldehyde dehydrogenase OS=Homo sapiens OX=9606 GN=ALDH3A2 PE=1 SV=1	A0A5F9ZHI5 (+9)	ALDH3A2	46 kDa		unknown	1	0	0	0	
297	true	Empty	DNA replication licensing factor MCM6 OS=Homo sapiens OX=9606 GN=MCM6 PE=1 SV=1	Q14566	MCM6	93 kDa		unknown	0	1	0	0	
389	true	Empty	Hepatoma-derived growth factor-related protein 2 (Fragment) OS=Homo sapiens OX=9606 GN=HDGFL2 PE=1 SV=2	K7EPS6 (+2)	HDGFL2	17 kDa		unknown	1	0	0	0	
355	true	Empty	RNA-binding protein EWS OS=Homo sapiens OX=9606 GN=EWSR1 PE=1 SV=1	A0A0D9SFL3 (+8)	EWSR1	61 kDa		unknown	0	1	0	0	
356	true	Empty	Heat shock protein 75 kDa, mitochondrial OS=Homo sapiens OX=9606 GN=TRAP1 PE=1 SV=1	I3L0K7 (+3)	TRAP1	57 kDa		unknown	0	1	0	0	
395	true	Empty	Histone acetyltransferase type B catalytic subunit OS=Homo sapiens OX=9606 GN=HAT1 PE=1 SV=1	O14929 (+2)	HAT1	50 kDa		unknown	1	0	0	0	
421	true	Empty	Pre-mRNA-splicing factor CWC22 homolog OS=Homo sapiens OX=9606 GN=CWC22 PE=1 SV=3	Q9HCG8	CWC22	105 kDa		unknown	1	0	0	0	
323	true	Empty	Signal recognition particle 14 kDa protein OS=Homo sapiens OX=9606 GN=SRP14 PE=1 SV=1	H0YLA2 (+1)	SRP14	13 kDa		unknown	0	1	0	0	
339	true	Empty	Phosphomevalonate kinase OS=Homo sapiens OX=9606 GN=PMVK PE=1 SV=3	Q15126	PMVK	22 kDa		unknown	0	1	0	0	
420	true	Empty	Macrophage migration inhibitory factor OS=Homo sapiens OX=9606 GN=MIF PE=1 SV=4	P14174	MIF	12 kDa		unknown	1	0	0	0	
386	true	Empty	Galectin-3 OS=Homo sapiens OX=9606 GN=LGALS3 PE=1 SV=5	P17931	LGALS3	26 kDa		unknown	1	0	0	0	
350	true	Empty	Transcription intermediary factor 1-alpha OS=Homo sapiens OX=9606 GN=TRIM24 PE=1 SV=3	O15164 (+1)	TRIM24	117 kDa		unknown	0	1	0	0	
391	true	Empty	40S ribosomal protein S27 OS=Homo sapiens OX=9606 GN=RPS27 PE=1 SV=3	P42677	RPS27	9 kDa		unknown	1	0	0	0	
352	true	Empty	Lysine-specific histone demethylase 1A OS=Homo sapiens OX=9606 GN=KDM1A PE=1 SV=2	O60341 (+13)	KDM1A	93 kDa		unknown	0	1	0	0	
299	true	Empty	Phosphoglycerate mutase 2 OS=Homo sapiens OX=9606 GN=PGAM2 PE=1 SV=3	P15259 (+1)	PGAM2	29 kDa		unknown	0	1	0	0	
413	true	Empty	26S proteasome regulatory subunit 7 OS=Homo sapiens OX=9606 GN=PSMC2 PE=1 SV=1	C9JX88 (+1)	PSMC2	48 kDa		unknown	1	0	0	0	
367	true	Empty	Acidic leucine-rich nuclear phosphoprotein 32 family member B OS=Homo sapiens OX=9606 GN=ANP32B PE=1 SV=1	Q92688 (+1)	ANP32B	29 kDa		unknown	2	0	0	0	
410	true	Empty	Transgelin-2 OS=Homo sapiens OX=9606 GN=TAGLN2 PE=1 SV=3	P37802 (+2)	TAGLN2	22 kDa		unknown	1	0	0	0	
381	true	Empty	Tyrosine--tRNA ligase OS=Homo sapiens OX=9606 GN=YARS1 PE=1 SV=1	A0A6Q8PFX2 (+1)	YARS1	54 kDa		unknown	2	0	0	0	
376	true	Empty	Prostaglandin E synthase 3 OS=Homo sapiens OX=9606 GN=PTGES3 PE=1 SV=1	B4DDC6	PTGES3	15 kDa		unknown	2	0	0	0	
419	true	Empty	Very-long-chain enoyl-CoA reductase OS=Homo sapiens OX=9606 GN=TECR PE=1 SV=1	M0R2N5 (+1)	TECR	40 kDa		unknown	1	0	0	0	
371	true	Empty	Elongation factor 1-beta OS=Homo sapiens OX=9606 GN=EEF1B2 PE=1 SV=3	P24534	EEF1B2	25 kDa		unknown	2	0	0	0	
399	true	Empty	SH3 domain-binding glutamic acid-rich-like protein 3 OS=Homo sapiens OX=9606 GN=SH3BGRL3 PE=1 SV=1	Q5T123 (+1)	SH3BGRL3	9 kDa		unknown	1	0	0	0	
354	true	Empty	Replication protein A 32 kDa subunit OS=Homo sapiens OX=9606 GN=RPA2 PE=1 SV=1	P15927 (+3)	RPA2	29 kDa		unknown	0	1	0	0	
404	true	Empty	Elongation factor Tu, mitochondrial OS=Homo sapiens OX=9606 GN=TUFM PE=1 SV=2	P49411	TUFM	50 kDa		unknown	1	0	0	0	
344	true	Empty	U2 snRNP-associated SURP motif-containing protein OS=Homo sapiens OX=9606 GN=U2SURP PE=1 SV=1	E7ET15 (+2)	U2SURP	118 kDa		unknown	0	1	0	0	
396	true	Empty	Isoform 2 of Transcriptional repressor p66-alpha OS=Homo sapiens OX=9606 GN=GATAD2A	Q86YP4-2	GATAD2A	65 kDa		unknown	1	0	0	0	
388	true	Empty	Isoform 2 of Annexin A2 OS=Homo sapiens OX=9606 GN=ANXA2	P07355-2	ANXA2	40 kDa		unknown	1	0	0	0	
387	true	Empty	Golgi resident protein GCP60 OS=Homo sapiens OX=9606 GN=ACBD3 PE=1 SV=4	Q9H3P7	ACBD3	61 kDa		unknown	1	0	0	0	
402	true	Empty	RNA-binding protein with serine-rich domain 1 (Fragment) OS=Homo sapiens OX=9606 GN=RNPS1 PE=1 SV=1	H3BMM9 (+7)	RNPS1	32 kDa		unknown	1	0	0	0	
348	true	Empty	Ribosome-binding protein 1 OS=Homo sapiens OX=9606 GN=RRBP1 PE=1 SV=5	Q9P2E9	RRBP1	152 kDa		unknown	0	1	0	0	
328	true	Empty	Transcription cofactor vestigial-like protein 4 OS=Homo sapiens OX=9606 GN=VGLL4 PE=1 SV=4	Q14135 (+2)	VGLL4	31 kDa		unknown	0	1	0	0	
414	true	Empty	Dolichyl-diphosphooligosaccharide--protein glycosyltransferase subunit STT3A OS=Homo sapiens OX=9606 GN=STT3A PE=1 SV=2	P46977 (+1)	STT3A	81 kDa		unknown	1	0	0	0	
411	true	Empty	Transmembrane emp24 domain-containing protein 2 OS=Homo sapiens OX=9606 GN=TMED2 PE=1 SV=1	F5GX39 (+1)	TMED2	14 kDa		unknown	1	0	0	0	
306	true	Empty	ATP-dependent RNA helicase DDX1 OS=Homo sapiens OX=9606 GN=DDX1 PE=1 SV=1	A0A087WZ71 (+9)	DDX1	73 kDa		unknown	0	1	0	0	
308	true	Empty	Histone deacetylase complex subunit SAP18 OS=Homo sapiens OX=9606 GN=SAP18 PE=1 SV=1	O00422 (+1)	SAP18	18 kDa		unknown	0	1	0	0	
324	true	Empty	Microsomal glutathione S-transferase 3 OS=Homo sapiens OX=9606 GN=MGST3 PE=1 SV=1	O14880 (+1)	MGST3	17 kDa		unknown	0	1	0	0	
325	true	Empty	V-type proton ATPase catalytic subunit A OS=Homo sapiens OX=9606 GN=ATP6V1A PE=1 SV=2	P38606 (+2)	ATP6V1A	68 kDa		unknown	0	1	0	0	
408	true	Empty	Ras-related C3 botulinum toxin substrate 1 OS=Homo sapiens OX=9606 GN=RAC1 PE=1 SV=1	P63000 (+2)	RAC1	21 kDa		unknown	1	0	0	0	
338	true	Empty	FAS-associated factor 2 OS=Homo sapiens OX=9606 GN=FAF2 PE=1 SV=2	Q96CS3	FAF2	53 kDa		unknown	0	1	0	0	
346	true	Empty	Syntaxin-binding protein 1 OS=Homo sapiens OX=9606 GN=STXBP1 PE=1 SV=2	A0A0D9SG72 (+8)	STXBP1	66 kDa		unknown	0	1	0	0	
358	true	Empty	Small nuclear ribonucleoprotein E OS=Homo sapiens OX=9606 GN=SNRPE PE=1 SV=1	P62304	SNRPE	11 kDa		unknown	0	1	0	0	

END OF FILE
