# Supplementary material for: Systematic analysis of hippo pathway signaling identifies TEAD1 as a transcriptional regulator of neuroendocrine prostate cancer
Source: Neoplasia. 2026 May 30;78:101321. doi: 10.1016/j.neo.2026.101321 (PMC13241777; doi:10.1016/j.neo.2026.101321)
Supplement: Supplementary file 4 [file mmc4.xlsx]

## Sheet: Sheet1
		ACLY		86 high confidence interacting genes derived from 88 proteins identified through RIME in MSKCC-EF1 cells
		ATP5F1A
		ATP5F1B
		CKB
		CLTC
		DDX17
		DDX21
		DDX39A
		DHX9
		EBF3
		EEF1A1
		EEF1A2
		EEF2
		EIF4A1
		EIF4A3
		ENO1
		FUBP1
		GAPDH
		GTF2I
		H2AZ1
		H2BC5
		H2BU1
		H3-2
		H3-3B
		H4C1
		HMGB1
		HNRNPA1
		HNRNPA2B1
		HNRNPA3
		HNRNPC
		HNRNPD
		HNRNPH1
		HNRNPK
		HNRNPL
		HNRNPM
		HNRNPR
		HNRNPU
		HP1BP3
		HSP90AA1
		HSP90AB1
		HSP90B1
		HSPA5
		HSPA8
		HSPB1
		ILF3
		LMNA
		LMNB1
		MACROH2A1
		MAP1B
		MATR3
		MCM7
		MTHFD1
		MYH9
		NCL
		NONO
		PARP1
		PFN1
		PGK1
		PKM
		PRKDC
		PRPH
		PSIP1
		RBMX
		RECQL
		RPL6
		RPL7
		RPS3
		RPS3A
		RPS4X
		SFPQ
		SLC25A5
		SNRNP70
		SRSF1
		SSB
		SUPT16H
		TEAD1
		TOP2A
		TRIM28
		TUBA1A
		TUBA1C
		TUBB
		TUBB3
		TUBB4B
		VIM
		XRCC5
		XRCC6
