# Supplementary material for: Systematic analysis of hippo pathway signaling identifies TEAD1 as a transcriptional regulator of neuroendocrine prostate cancer
Source: Neoplasia. 2026 May 30;78:101321. doi: 10.1016/j.neo.2026.101321 (PMC13241777; doi:10.1016/j.neo.2026.101321)
Supplement: Supplementary file 5 [file mmc5.xlsx]

## Sheet: TEAD1 and SOX2 Interactome
			Comparison of TEAD1-RIME with SOX2-IP-MS (Fang et al., 2011; PMID: 21280222)
			Heterogeneous nuclear ribonucleoproteins	Total Differential Spectrum Count	Overlap with SOX2 Interacting proteins
			HNRNPC	10.5	9 of 9
			HNRNPA2B1	9.5
			HNRNPA3	9.5
			HNRNPK	12
			HNRNPL	7.5
			HNRNPM	26
			HNRNPR	8
			HNRNPU	9.5
			FUS	3.5
			Ribonucleoproteins and other RNA binding proteins		8 of 12
			NCL	8
			NOP58	1
			NPM1	2
			ARF3	3
			PTBP1	5
			RBM14	2
			KHDRBS1	3
			YBX1	2.5
			DNA Repair proteins and helicases		8 of 14
			DHX9	16
			XRCC6	7.5
			XRCC5	5.5
			DDX17	7
			DDX5	5
			DHX15	1.5
			EWSR1	0.5
			DDX1	0.5
			Ribosomal Proteins		21 of 27
			RPS4X	8.5
			RPS18	2
			RPS3A	7
			RPL8	1.5
			RPL4	3.5
			RPL3	4.5
			RPS16	4
			RPL26	5
			RPL27	1.5
			RPS14	3.5
			RPL35A	4.5
			RPS11	4.5
			RPL18A	4
			RPS13	4
			RPL34	2.5
			RPL24	2.5
			RPS6	1.5
			RPS15A	3
			RPL35	1
			RPL27A	2
			RPL11	1
			LN299 cells compared to MSKCC-EF1 cells
			LN-229 is a cell line exhibiting epithelial-like morphology that was isolated in 1979 from the right frontal parieto-occipital cortex of a White, 60-year-old, female patient with glioblastoma.
