# Supplementary material for: Systematic analysis of hippo pathway signaling identifies TEAD1 as a transcriptional regulator of neuroendocrine prostate cancer
Source: Neoplasia. 2026 May 30;78:101321. doi: 10.1016/j.neo.2026.101321 (PMC13241777; doi:10.1016/j.neo.2026.101321)
Supplement: Supplementary file 6 [file mmc6.zip]

Archive with 14 entries (14 files):
- Supplemental Figure 14.tif
- Supplemental Figure 1.tif
- Supplemental Figure 2.tif
- Supplemental Figure 3.tif
- Supplemental Figure 4.tif
- Supplemental Figure 5.tif
- Supplemental Figure 6.tif
- Supplemental Figure 7.tif
- Supplemental Figure 8.tif
- Supplemental Figure 9.tif
- Supplemental Figure 10.tif
- Supplemental Figure 11.tif
- Supplemental Figure 12.tif
- Supplemental Figure 13.tif
